# Supplementary material for: Size uniformity of animal cells is actively maintained by a p38 MAPK-dependent regulation of G1-length
Source: eLife. 2018 Mar 29;7:e26947. doi: 10.7554/eLife.26947 (PMC5876018; doi:10.7554/eLife.26947)
Supplement: Figure 1—source data 2. [file elife-26947-fig1-data2.m]

% This script plot Figure 1 -Figure supplement 3
load('Figure 1 -source data.mat'); % load the source data in the same folder
figure;
% plot all data points
plot(ParTab.p1s1(:,1),ParTab.p1s1(:,2),'.', 'MarkerSize',3, 'Color', [.5 .5 .5]);
hold on;
% plot on-axis outliers
idx = ParTab.p1s1(:,3)==1; 
plot(ParTab.p1s1(idx,1),ParTab.p1s1(idx,2),'go', 'MarkerSize',3);
% plot on-axis outliers
idx = ParTab.p1s1(:,3)==2; 
plot(ParTab.p1s1(idx,1),ParTab.p1s1(idx,2),'ro', 'MarkerSize',3);
xlim([0.01 1000]); set(gca,'XScale','log');
xlabel('Mahalanobis Distance'); ylabel('Angle');
set(gca, 'FontSize', 14)

% ParTab.mat
% This variable saves the metadata from the compound screen. 
% Each row is one screened condition (a well). 
% 
% "Plate" and "Well" denote the Plate# (1-74) and Well# (1-384).
% 
% "CellCount " 
% The 1st column is measurements for cell proliferation. Note the numbers are not necessarily integer, as certain images have areas of low quality. And CellCount is normalized/corrected by this information. 
% The 2nd row is identifier if the well has significantly reduced cell number compared with control (fewer than 1/3 of the cell number of DMSO wells), these wells were excluded from further analysis.
% 
% "Props"
% The proportion of cells classified into each of the cell cycle categories. Columns are arranged with the following sequence: apoptotic, early G1, late G1, G1/S, S, G2
% 
% "CellSize"
% The cell size score compared with the an averaged DMSO wells. Positive/negative value means increased/decreased size. Analysis was done per plate. Every plate contains 24 DMSO wells, the data of which is collected to evalueate a median and MAD. Consequently, a Z score is calculated for each well and all cell cycle categories. The columns are arranged with the following sequence: the whole well, apoptotic, early G1, late G1, G1/S, S, G2
% 
% "SizeMAD" (median absolute deviation)
% Similarly calculated and arranged as "CellSize"
% 
% "p1s1"
% The result of analysis shown in Figure 1 -Figure supplement 3 (on-axis vs. off-axis outliers). The 1st column is the Mahalanobis distance. The 2nd column is the angle. The 3rd column is identifier for on-axis (1) or off-axis (2) outliers.
