# Supplementary material for: Size uniformity of animal cells is actively maintained by a p38 MAPK-dependent regulation of G1-length
Source: eLife. 2018 Mar 29;7:e26947. doi: 10.7554/eLife.26947 (PMC5876018; doi:10.7554/eLife.26947)
Supplement: Figure 1—source code 1. [file elife-26947-fig1-code1.m]

%% This script perform target enrichment analysis on EG1 size-proportion correlation
% for Figure 1 E and F
% on-axis and off-axis outliers identified within individual slope for different plates (corrected cell size)
% 0: not outlier.
% 1: outlier but angle is less than +- 45 degree (along-axis).
% 2: outlier but angle is more than 45 degree (off-axis).

refDMSO = [(1:16)*24 (9:16)*24-1]; % well number for DMSO control wells
refCyc = (1:8)*24-1; % well number for positive control wells (Cycloheximide)
%% read outlier table (saved in folder '3. Correlations\fr Yen-Chi')
 load([wd '\Figure 1 -source data.mat']);
 Outlier1 = p1s1datacorrect(p1s1datacorrect.outlier==1& ~ParTab.CellCount(:,end),[1 2]); 
 Outlier2 = p1s1datacorrect(p1s1datacorrect.outlier==2& ~ParTab.CellCount(:,end),[1 2]);
% only select drugs that do not severely influence cell proliferation

%% Outlier list 2, off-axis
%% Clear cell size outlier list (controls & no drug wells)
RefDMSO = ismember(Outlier2.Well,refDMSO);
RefCyc = ismember(Outlier2.Well,refCyc);
Outlier2c1 = Outlier2(~(RefDMSO|RefCyc),:); 
%% Match every drug well with Main No
load([wd '\PlateBook_TargetsID.mat']); % drug annotation (format 1)
for kk = 1:size(Outlier2c1,1)
    plate = Outlier2c1.Plate(kk);
    well = Outlier2c1.Well(kk);
    main = PlateBookID.drugs{plate}.main{well};
    Outlier2c1.Main{kk} = main;
end
Outlier2c1 = Outlier2c1(~strcmp(Outlier2c1.Main,'NoDrug'),:);
% clear the drugs that is not contained in the drug-target table
%% Clear cell size outlier list 2 (remove drug that only appear once among 6 replicates)
[uniqueList,idxA,idxC]=unique(Outlier2c1.Main);
[counts,rownum] = hist(idxC, 1:max(idxC));
toBeDeletMain = uniqueList(rownum(counts==1)); % drugs that appear only once
Outlier2c = Outlier2c1(~ismember(Outlier2c1.Main,toBeDeletMain),:);
%% Create Drug-Target Table
Outlier_Targets = [];
for kk = 1:size(Outlier2c,1)
    plate = Outlier2c.Plate(kk);
    well = Outlier2c.Well(kk);
    targets = PlateBookID.drugs{plate}.target{well};
    if istable(targets)% drugs with no target info 'Not Found'
        if size(targets,1)>0
            Outlier_Targets = [Outlier_Targets;...
                repmat(Outlier2c(kk,:),size(targets,1),1),targets];
        end
    end
end 
%% Gene Counts
[gene_id,ia,ic] = unique(Outlier_Targets.gene_id);
gene_sym = Outlier_Targets.gene_sym(ia);
counts = histc(ic, 1:numel(gene_id));
GeneID = table(gene_id,gene_sym,counts);
% TargetEnrich = sortrows(TargetEnrich,'counts','descend');
%% Fisher Exact Test
load([wd '\PlateBook_TargetsID2_AllInOne.mat']); % drug annotation in format 2
totalCounts = 384*74; % 74 384-well plates 
Count_outlier = size(Outlier2c,1);
pValue = ones(size(GeneID,1),1)*nan; 

for kk = 1:size(GeneID,1)
    temp = PlateBookID2(PlateBookID2.gene_id==GeneID.gene_id(kk),:);
    targetCount = size(unique([temp.plate,temp.well],'rows'),1);
    cOut = GeneID.counts(kk);
    % tabl: [gene(X)&outlier,gene(X)&~outlier; gene(~X)&outlier; gene(~X)&~outlier]
    tabl = [cOut, targetCount-cOut; ...
        Count_outlier-cOut, totalCounts-targetCount-Count_outlier+cOut];
    [~,p,~] = fishertest(tabl,'Tail','right','Alpha',0.05);  pValue(kk) = p;
end
GeneID = [GeneID, table(pValue)];
GeneID = sortrows(GeneID,'pValue','ascend');
GeneID2_p1s1_correctsize = GeneID; % the target enrichment result for off-axis outliers

%% Outlier list 1, on-axis
%% Clear cell size outlier list (controls & no drug wells)
RefDMSO = ismember(Outlier1.Well,refDMSO);
RefCyc = ismember(Outlier1.Well,refCyc);
Outlier1c1 = Outlier1(~(RefDMSO|RefCyc),:); 
%% Match every drug well with Main No
load([wd '\PlateBook_TargetsID.mat']); % drug annotation in format 1
for kk = 1:size(Outlier1c1,1)
    plate = Outlier1c1.Plate(kk);
    well = Outlier1c1.Well(kk);
    main = PlateBookID.drugs{plate}.main{well};
    Outlier1c1.Main{kk} = main;
end
Outlier1c1 = Outlier1c1(~strcmp(Outlier1c1.Main,'NoDrug'),:);
% clear the drugs that is not contained in the drug-target table
%% Clear cell size outlier list 2 (remove drug that only appear once among 6 replicates)
[uniqueList,idxA,idxC]=unique(Outlier1c1.Main);
[counts,rownum] = hist(idxC, 1:max(idxC));
toBeDeletMain = uniqueList(rownum(counts==1)); % drugs that appear only once
Outlier1c = Outlier1c1(~ismember(Outlier1c1.Main,toBeDeletMain),:);
%% Create Drug-Target Table
Outlier_Targets = [];
for kk = 1:size(Outlier1c,1)
    plate = Outlier1c.Plate(kk);
    well = Outlier1c.Well(kk);
    targets = PlateBookID.drugs{plate}.target{well};
    if istable(targets)% drugs with no target info 'Not Found'
        if size(targets,1)>0
            Outlier_Targets = [Outlier_Targets;...
                repmat(Outlier1c(kk,:),size(targets,1),1),targets];
        end
    end
end 
%% Gene Counts
[gene_id,ia,ic] = unique(Outlier_Targets.gene_id);
gene_sym = Outlier_Targets.gene_sym(ia);
counts = histc(ic, 1:numel(gene_id));
GeneID = table(gene_id,gene_sym,counts);
% TargetEnrich = sortrows(TargetEnrich,'counts','descend');
%% Fisher Exact Test
totalCounts = 384*74;
Count_outlier = size(Outlier1c,1);
pValue = ones(size(GeneID,1),1)*nan; 

for kk = 1:size(GeneID,1)
    temp = PlateBookID2(PlateBookID2.gene_id==GeneID.gene_id(kk),:);
    targetCount = size(unique([temp.plate,temp.well],'rows'),1);
    cOut = GeneID.counts(kk);
    % tabl: [gene(X)&outlier,gene(X)&~outlier; gene(~X)&outlier; gene(~X)&~outlier]
    tabl = [cOut, targetCount-cOut; ...
        Count_outlier-cOut, totalCounts-targetCount-Count_outlier+cOut];
    [~,p,~] = fishertest(tabl,'Tail','right','Alpha',0.05);  pValue(kk) = p;
end
GeneID = [GeneID, table(pValue)];
GeneID = sortrows(GeneID,'pValue','ascend');
% GeneID1_p1s1 = GeneID;
GeneID1_p1s1_correctsize = GeneID; % target enrichment results for on-axis outliers
