# Supplementary material for: Size uniformity of animal cells is actively maintained by a p38 MAPK-dependent regulation of G1-length
Source: eLife. 2018 Mar 29;7:e26947. doi: 10.7554/eLife.26947 (PMC5876018; doi:10.7554/eLife.26947)
Supplement: Figure 2—source data 1. [file elife-26947-fig2-data1.zip]

Archive with 11 entries (10 files):
- Figure 2DE Figure 2S2&3/
- Figure 2DE Figure 2S2&3/calcSlope.m
- Figure 2DE Figure 2S2&3/calcSlope_allconc.m
- Figure 2DE Figure 2S2&3/cellCycleGroup.m
- Figure 2DE Figure 2S2&3/Note.txt
- Figure 2DE Figure 2S2&3/sigstar.m
- Figure 2DE Figure 2S2&3/statTab_Plate1.mat
- Figure 2DE Figure 2S2&3/statTab_Plate2.mat
- Figure 2DE Figure 2S2&3/statTab_Plate3.mat
- Figure 2DE Figure 2S2&3/statTab_Plate4.mat
- Figure 2DE Figure 2S2&3/statTab_Plate5.mat
