# Supplementary material for: Size uniformity of animal cells is actively maintained by a p38 MAPK-dependent regulation of G1-length
Source: eLife. 2018 Mar 29;7:e26947. doi: 10.7554/eLife.26947 (PMC5876018; doi:10.7554/eLife.26947)
Supplement: Figure 2—source data 1. [file elife-26947-fig2-data1.zip › Figure 2DE Figure 2S2&3/calcSlope.m]

% This script plot Figure 2 D, E and Figure 2 -Figure supplement 2
% This script fit the slope for each drug concentration and compare with the control column with student t-test
cmpds = {'SB203580' 'VX-702'; 'SB202190 (FHPI)' 'BIRB 796';
    'TAK-715' 'FR180204'; 'PD184352 (CI-1040)' 'PD98059'; 'JNK Inh II' 'JNK Inh IX'};
Concs = {'15'	'5'	'DMSO'	'1.25'	'0.31'	'18'	'6'	'DMSO'	'2'	'0.2';
    '10'	'5'	'DMSO'	'0.7'	'0.23'	'10'	'2'	'DMSO'	'0.4'	'0.04';
    '20'	'10'	'DMSO'	'5'	'2.5'	'15'	'3'	'DMSO'	'0.6'	'0.12';
    '300'	'100'	'DMSO'	'50'	'20'	'10'	'5'	'DMSO'	'2'	'0.2';
    '20'	'15'	'DMSO'	'10'	'5'	'150'	'100'	'DMSO'	'67'	'33'};
units = {'uM', 'uM'; 'uM', 'uM'; 'uM', 'uM'; 'nM', 'uM'; 'uM', 'nM'};

Selection = [4 2 3 5, 9 7 8 10;...  % The 3 concentrations to plot
    4 2 3 5, 9 7 8 10;...
    4 3 5 6, 9 8 10 11;...
    4 2 3 6, 9 7 8 10;...
    4 2 3 5, 9 8 10 11];

faceColor = [0 0 1; .5 0 0; 1 0 0; 1 .5 .5 ]; % Color for 'DMSO', 'High Dose','Medium Dose','Low Dose'

for plate = 1:5
    %% create legends
    legends = cell(1,size(Selection,1));
    for kk = 1:8
        col = Selection(plate,kk)-1;
        if strcmp(Concs{plate,col},'DMSO')
            legends{kk} = 'DMSO';
        else
            legends{kk} = [cmpds{plate,ceil(col/5)} ' ' Concs{plate,col} units{plate,ceil(col/5)}];
        end
    end
    
    % load the metadata for the corresponding plate
    load(['statTab_Plate' int2str(plate) '.mat'])
    %% Left half: 1, Right half: 2
    for plateHalf=1:2
        if plateHalf==1
            Legends = legends(1:4);
            Select = Selection(plate,1:4);%('DMSO', 'high', 'med', 'low')
        else
            Legends = legends(5:end);
            Select = Selection(plate,5:end);%('DMSO', 'high', 'med', 'low')
        end
        normFac = statTab.MedianSize(statTab.Column==Select(plateHalf)&statTab.Row==7,2); % normalize size (a.u.) by control DMSO
        temp = statTab.MedianSize(ismember(statTab.Column,Select),2)/normFac;
        m1 = min(temp); m2 = max(temp);
        xrange = [m1-(m2-m1)/10 m2+(m2-m1)/10];
        temp = statTab.Props(ismember(statTab.Column,Select),1);
        m1 = min(temp); m2 = max(temp);
        yrange = [m1-(m2-m1)/10 m2+(m2-m1)/10];
        slopes = zeros(length(Select),3);
        rs = zeros(length(Select),1);
        figure();
        for kk = 1:length(Select)
            col = Select(kk);
            idx = statTab.Column==col;
            X = statTab.MedianSize(idx,2)/normFac;
            Y = statTab.Props(idx,1);
            fitobj = fit(X,Y,'poly1');
            ci = confint(fitobj,0.9);
            slopes(kk,1) = fitobj.p1;
            slopes(kk,2:3) = ci(:,1)';
            rs(kk) = corr(X,Y);
            %---------------------Scatterplot left-------------------------------------------
            mm1=min(X); mm2=max(X); range = [mm1-(mm2-mm1)/10 mm2+(mm2-mm1)/10];
            if kk==1
                plot(range,fitobj.p1*range+fitobj.p2,'Color', [0 .5 1 0.3], 'LineWidth', 10); hold on
            else
                plot(range,fitobj.p1*range+fitobj.p2,'Color', [1 0 0 0.3], 'LineWidth', 10);
            end
            %scatter(X,Y,150, 'MarkerFaceColor', faceColor(kk,:), 'MarkerEdgeColor',[.5 .5 .5], 'LineWidth',1);
            scatter(X,Y,[225,200,175,150,125,100], 'MarkerFaceColor', faceColor(kk,:), 'MarkerEdgeColor',[.5 .5 .5], 'LineWidth',1);
            hold on; %pause
            %---------------------------------------------------------------------------------------
        end
        box on; set(gca,'YTickLabel',[], 'XTickLabel', []);
        xlim(xrange); ylim(yrange);
        legend(Legends([1 1 2 2 3 3 4 4]))
        
        sigma = (slopes(:,2)-slopes(:,1))/tinv(0.95, 4); % 0.95 because two-tailed..., degree of freedom=4 (6-2)
        T = zeros(size(Select)-1);
        for kk = 2:length(sigma)
            T(kk-1) = (slopes(kk,1)-slopes(1,1))/sqrt(sigma(kk)^2+sigma(1)^2);
        end
        P = 1- tcdf(T,4*2); %degree of freedom=4+4=8
        %% Barplot comparing slope % left
        figure; bar(slopes(:,1), 'FaceColor',[.5 .5 .5]);hold on
        errorbar(1:length(Select),slopes(:,1),slopes(:,1)-slopes(:,2), 'LineStyle','none','Color','k')
        set(gca,'XTick',1:length(Select),'XTickLabel', {'DMSO', 'high dose', 'medium dose', 'low dose'})
        set(gca,'XTickLabelRotation',45)
        ylabel('Slope');  title(cmpds{plate,plateHalf});% title({['Plate' num2str(plate) ' Left'], ['r=   ' num2str(rs')]})
        sigstar({[1 2],[1,3],[1,4]},P); xlim([0.3 4.8])
        set(gca,'FontSize',12)
        disp([cmpds{plate,plateHalf} 'r=   ' num2str(rs')])
        
        %disp('Press to continue'); pause
    end
end
