# Supplementary material for: Size uniformity of animal cells is actively maintained by a p38 MAPK-dependent regulation of G1-length
Source: eLife. 2018 Mar 29;7:e26947. doi: 10.7554/eLife.26947 (PMC5876018; doi:10.7554/eLife.26947)
Supplement: Figure 2—source data 1. [file elife-26947-fig2-data1.zip › Figure 2DE Figure 2S2&3/Note.txt]

statTab_PlateN.mat  (N=1-5)
These files save the metadata of Figure 2D and Figure 2 -Figure supplement 2/3.
Each file saves data from one 96-well plate. Each well represent an experimental condition, and contains a cell population of thousands of cells. 
Following fields are included in the table:

"Row"        row of the well
"Column"     column of the well
"CellNum"    1st column is the raw cell count in the well, 2nd column is the number of cells with reasonable   measured features (e.g., DNA level)
"Props"      the proportion of cells in each cell cycle stage, by column are: early G1, late G1, G1/S, S, G2
"MedianSize" the median cell size (accumulated flourescence at SE channel) at each cell cycle stage, by column are: overall well, early G1, late G1, G1/S, S, G2, G1 (earlyG1+lateG1+G1/S)
"NucArea"    the nuclear area (pixel) at each cell cycle stage, arranged the same way as "MedianSize"
