# Supplementary material for: Size uniformity of animal cells is actively maintained by a p38 MAPK-dependent regulation of G1-length
Source: eLife. 2018 Mar 29;7:e26947. doi: 10.7554/eLife.26947 (PMC5876018; doi:10.7554/eLife.26947)
Supplement: Figure 3—source data 1. [file elife-26947-fig3-data1.zip]

Archive with 5 entries (4 files):
- SE experiment/
- SE experiment/cellCycleGroup.m
- SE experiment/EstimateCellCycle_TimePoints.m
- SE experiment/Note.txt
- SE experiment/statTab.mat
