# Supplementary material for: Size uniformity of animal cells is actively maintained by a p38 MAPK-dependent regulation of G1-length
Source: eLife. 2018 Mar 29;7:e26947. doi: 10.7554/eLife.26947 (PMC5876018; doi:10.7554/eLife.26947)
Supplement: Figure 3—source data 1. [file elife-26947-fig3-data1.zip › SE experiment/EstimateCellCycle_TimePoints.m]

% This script examines cell size dynamics etc. of p38-inhibitor treated cells
% cd('') % change to current directory
load('statTab.mat','statTab','dynTab')
%%  process the data from image-processing to calculate statistics for each experimental condition
plateNum = 3; % 3 plates
% statTab = cell(plateNum,1); 
% for plate = 1:plateNum
%     load([dir 'Dataset_20170619_SL_p38inh_p' int2str(plate) 'RESULTS\ResultTable.mat'])
%     statTab{plate} = cellCycleGroup(ResultTable, 1);
% end
% 
% treatments = [repmat({'TAK-715 10 \muM'},1,5),	repmat({'TAK-715 3 \muM'},1,5);
% repmat({'SB203580 10 \muM'},1,5),	repmat({'SB202190 10 \muM'},1,5);
% repmat({'SB203580 5 \muM'},1,5),	repmat({'SB202190 5 \muM'},1,5);
% repmat({'DMSO'},1,10);
% repmat({'BIRB 10 \muM'},1,5),	repmat({'VX-702 6 \muM'},1,5);
% repmat({'BIRB 2 \muM'},1,5),	repmat({'VX-702 2 \muM'},1,5)];
%% calculate dynTab from statTab: dynamics table
% uniDrug = unique(treatments);
% vars = {'CellNum','MedianSize','NucArea','EG1Prop','LG1Prop','G1SProp','SProp','G2Prop','sizeVar'};
% for kk = 1:length(vars)
%     eval([vars{kk} '=zeros(size(uniDrug,1),3);']);
%     eval([vars{kk} '_err=zeros(size(uniDrug,1),3);']);
% end
% 
% for mm = 1:length(uniDrug) % drug treatments
%     [rows,cols]=find(strcmp(treatments,uniDrug{mm}));
%     rows = rows+1; cols = cols+1;
%     for plate = 1:3 % plates
%         idx = ismember(statTab{plate}{:,{'Row','Column'}},[rows, cols],'rows');
%         for kk = 1:length(vars) % different measurements types
%             if kk <=4
%                 eval([vars{kk} '(mm,plate) = mean(statTab{plate}.' vars{kk} '(idx,1));']);
%                 eval([vars{kk} '_err(mm,plate) = std(statTab{plate}.' vars{kk} '(idx,1));']);
%             elseif kk<=8 %proportion
%                 temp = [1 2 3 4 5];
%                 eval([vars{kk} '(mm,plate) = mean(statTab{plate}.Props(idx,' int2str(temp(kk-4)) '));']);
%                 eval([vars{kk} '_err(mm,plate) = std(statTab{plate}.Props(idx,' int2str(temp(kk-4)) '));']);
%             else %MAD
%                 temp = [1];
%                 eval([vars{kk} '(mm,plate) = mean(statTab{plate}.sizeMAD(idx,' int2str(temp(kk-9)) ')./statTab{plate}.MedianSize(idx,' int2str(temp(kk-9)) '));']);
%                 eval([vars{kk} '_err(mm,plate) = std(statTab{plate}.sizeMAD(idx,' int2str(temp(kk-9)) ')./statTab{plate}.MedianSize(idx,' int2str(temp(kk-9)) '));']);
%             end
%         end
%     end
% end
% 
% dynTab = table(uniDrug,CellNum,MedianSize,NucArea,EG1Prop,LG1Prop,G1SProp,SProp,G2Prop,sizeVar,...
%     CellNum_err,MedianSize_err,NucArea_err,EG1Prop_err,LG1Prop_err,G1SProp_err,SProp_err,G2Prop_err,sizeVar_err);
% dynTab = dynTab([3 6 7 1 2 4 5 8:11],:); % rearrange the drugs, rank as wished          
% save('statTab.mat', 'statTab','dynTab')
%% parameters
T = [-6 0 20 30 41]; %timepoints of experiment (-6 & 0 are seeding time and drug treatment time)
% Plate Map
treatments = [repmat({'TAK-715 10 \muM'},1,5),	repmat({'TAK-715 3 \muM'},1,3);
repmat({'SB203580 10 \muM'},1,5),	repmat({'SB202190 10 \muM'},1,3);
repmat({'SB203580 5 \muM'},1,5),	repmat({'SB202190 5 \muM'},1,3);
repmat({'DMSO'},1,8);
repmat({'BIRB 10 \muM'},1,5),	repmat({'VX-702 6 \muM'},1,3);
repmat({'BIRB 2 \muM'},1,5),	repmat({'VX-702 2 \muM'},1,3)];
% remove data from the last two column which has different seeding density
%% gitter plot + error bar
sizeVar = cell(plateNum,size(dynTab,1));
for mm = 1:length(dynTab.uniDrug) % drug treatments
    [rows,cols]=find(strcmp(treatments,dynTab.uniDrug{mm}));
    rows = rows+1; cols = cols+1;
    for plate = 1:plateNum % plates
        idx = ismember(statTab{plate}{:,{'Row','Column'}},[rows, cols],'rows');
        sizeVar{plate,mm} = statTab{plate}.sizeMAD(idx)./statTab{plate}.MedianSize(idx,1);
    end
end
% plot of cell size variability
figure; hold on; plate = 3; % last timepoint
for mm = 1:length(dynTab.uniDrug) % drug treatments
    scatter(mm+.5*(rand(size(sizeVar{plate,mm}))-.5), sizeVar{plate,mm},20,'k','filled');
end
errorbar(1:size(dynTab,1),dynTab.sizeVar(:,plate), dynTab.sizeVar_err(:,1),'ok','LineWidth',1);
plot([0 size(dynTab,1)+1], [1 1]*dynTab.sizeVar(1,plate),'k--')
xticks(1:size(dynTab,1)); xticklabels(dynTab.uniDrug); set(gca,'XTickLabelRotation',-45,'FontSize',14)
ylabel('Cell Size Variability'); title(['Cell Size Variability'])
%% measure cell cycle length & growth rate by well
T = [-6 0 20 30 41];
% % cacluate the proliferation rate and growth rate
% tab = statTab{3}(:,{'Row','Column'});
% tab.rate = zeros(size(tab,1),2);
% for kk = 1:size(tab,1)
%     x = T(3:end)';
%     y = [statTab{1}.CellNum(kk,1) statTab{2}.CellNum(kk,1) statTab{3}.CellNum(kk,1)]';
%     yy = y.*([statTab{1}.MeanSize(kk,1) statTab{2}.MeanSize(kk,1) statTab{3}.MeanSize(kk,1)]');
%     fitobj = fit(x,log2(y),'poly1');
%     tab.rate(kk,1) = fitobj.p1;
%     fitobj = fit(x,log2(yy),'poly1');
%     tab.rate(kk,2) = fitobj.p1;
% end
% 
% treatments = [repmat({'TAK-715 10 \muM'},1,5),	repmat({'TAK-715 3 \muM'},1,3);
% repmat({'SB203580 10 \muM'},1,5),	repmat({'SB202190 10 \muM'},1,3);
% repmat({'SB203580 5 \muM'},1,5),	repmat({'SB202190 5 \muM'},1,3);
% repmat({'DMSO'},1,8);
% repmat({'BIRB 10 \muM'},1,5),	repmat({'VX-702 6 \muM'},1,3);
% repmat({'BIRB 2 \muM'},1,5),	repmat({'VX-702 2 \muM'},1,3)];
% dynTab.rate = zeros(size(dynTab,1),2);
% dynTab.rate_err = zeros(size(dynTab,1),2);
% for mm = 1:size(dynTab,1)% drug treatments
%     [rows,cols]=find(strcmp(treatments,dynTab.uniDrug{mm}));
%     rows = rows+1; cols = cols+1;
%     idx = ismember(tab{:,{'Row','Column'}},[rows cols],'rows');
%     dynTab.rate(mm,1) = mean(1./tab.rate(idx,1));
%     dynTab.rate(mm,2) = mean(tab.rate(idx,2));
%     dynTab.rate_err(mm,1) = std(1./tab.rate(idx,1),1);
%     dynTab.rate_err(mm,2) = std(tab.rate(idx,2),1);
% end
figure; bar(1:size(dynTab,1),dynTab.rate(:,1),'FaceColor',[.5 .5 .5], 'EdgeColor','k'); hold on
errorbar(1:size(dynTab,1),dynTab.rate(:,1),dynTab.rate_err(:,1),'.k','LineWidth',1);
plot([0 size(dynTab,1)+1], [1 1]*dynTab.rate(1,1),'k--')
xticks(1:size(dynTab,1)); xticklabels(dynTab.uniDrug); set(gca,'XTickLabelRotation',-45,'FontSize',14)
ylabel('Cell Cycle Length (hour)')
figure; bar(1:size(dynTab,1),dynTab.rate(:,2)/dynTab.rate(1,2),'FaceColor',[.5 .5 .5], 'EdgeColor','k'); hold on
errorbar(1:size(dynTab,1),dynTab.rate(:,2)/dynTab.rate(1,2),dynTab.rate_err(:,2)/dynTab.rate(1,2),'.k','LineWidth',1);
plot([0 size(dynTab,1)+1], [1 1],'k--')
xticks(1:size(dynTab,1)); xticklabels(dynTab.uniDrug); set(gca,'XTickLabelRotation',-45,'FontSize',14)
ylabel('Cellular Growth Rate (a.u.)')

% plot G1/S/G2 length by proportion directy ERA (p/2-F)*T
prop = dynTab.EG1Prop(:,3)+dynTab.LG1Prop(:,3)+dynTab.G1SProp(:,3);
durations = [dynTab.rate(:,1).*prop./(2-prop), ...
    dynTab.rate(:,1).*dynTab.SProp(:,3)./(2-prop-dynTab.SProp(:,3)),...
    dynTab.rate(:,1).*dynTab.G2Prop(:,3)./(2-prop-dynTab.SProp(:,3)-dynTab.G2Prop(:,3))]; 
figure; bar(1:size(dynTab,1),durations,'stacked'); %,'FaceColor',[.5 .5 .5], 'EdgeColor','k'); hold on
xticks(1:size(dynTab,1)); xticklabels(dynTab.uniDrug); set(gca,'XTickLabelRotation',-45,'FontSize',14)
ylabel('Durations (hour)'); legend('G1','S','G2')

prop = dynTab.EG1Prop(:,3)+dynTab.LG1Prop(:,3)+dynTab.G1SProp(:,3);
figure; bar(1:size(dynTab,1),dynTab.rate(:,1).*prop./(2-prop),'FaceColor',[.5 .5 .5], 'EdgeColor','k'); hold on
plot([0 size(dynTab,1)+1], [1 1]*dynTab.rate(1,1).*prop(1)./(2-prop(1)),'k--');
xticks(1:size(dynTab,1)); xticklabels(dynTab.uniDrug); set(gca,'XTickLabelRotation',-45,'FontSize',14)
ylabel('G1 Length (hour)')
figure; bar(1:size(dynTab,1),dynTab.rate(:,1).*dynTab.SProp(:,3)./(2-prop-dynTab.SProp(:,3)),'FaceColor',[.5 .5 .5], 'EdgeColor','k'); hold on
plot([0 size(dynTab,1)+1], [1 1]*dynTab.rate(1,1)*dynTab.SProp(1,3)/(2-prop(1)-dynTab.SProp(1,3)),'k--')
xticks(1:size(dynTab,1)); xticklabels(dynTab.uniDrug); set(gca,'XTickLabelRotation',-45,'FontSize',14)
ylabel('S Length (hour)')
figure; bar(1:size(dynTab,1),dynTab.rate(:,1).*dynTab.G2Prop(:,3)./(2-prop-dynTab.SProp(:,3)-dynTab.G2Prop(:,3)),'FaceColor',[.5 .5 .5], 'EdgeColor','k'); hold on
plot([0 size(dynTab,1)+1], [1 1]*dynTab.rate(1,1)*dynTab.G2Prop(1,3)/(2-prop(1)-dynTab.SProp(1,3)-dynTab.G2Prop(1,3)),'k--')
xticks(1:size(dynTab,1)); xticklabels(dynTab.uniDrug); set(gca,'XTickLabelRotation',-45,'FontSize',14)
ylabel('G2 Length (hour)')
