# Supplementary material for: Size uniformity of animal cells is actively maintained by a p38 MAPK-dependent regulation of G1-length
Source: eLife. 2018 Mar 29;7:e26947. doi: 10.7554/eLife.26947 (PMC5876018; doi:10.7554/eLife.26947)
Supplement: Figure 3—source data 1. [file elife-26947-fig3-data1.zip › SE experiment/Note.txt]

statTab.mat
The file saves the metadata of Figure 3B and 3S1. It contains two variables:

1. statTab
Data from three 96-well plates. Each well is a different experimental condition containing a cell population of thousands of cells. The data was processed so the cells were parsed into different cell cycle stages, and statistics for each cell cycle stage were calulated and saved in this variable. 

The data is arranged in the similar way as for source data in Figure 2. 
Following fields are included in the table (a plate):

"Row"        row of the well
"Column"     column of the well
"CellNum"    1st column is the raw cell count in the well, 2nd column is the number of cells with reasonable   measured features (e.g., DNA level)
"Props"      the proportion of cells in each cell cycle stage, by column are: early G1, late G1, G1/S, S, G2
"MedianSize" the median cell size (accumulated flourescence at SE channel) at each cell cycle stage, by column are: overall well, early G1, late G1, G1/S, S, G2, G1 (earlyG1+lateG1+G1/S)
"NucArea"    the nuclear area (pixel) at each cell cycle stage, arranged the same way as "MedianSize"
"sizeMAD"    The MAD (median absolute deviation, a more robust measure of std) for the distribution of cell size

2. dynTab
Information from statTab was processed to combine replicates of the same experimental condition. 
Following fields are included in the table:

"uniDrug"     The experimental conditions included in the expeirment

Following fields contain statistics (mean or std) calculated with the 5 or 3 replicates within the same plate. Columns indicate time points (20, 40, 60 hr after treatment).

"CellNum"     Mean cell number for each of the conditions.
"CellNum_err" Std of cell number for each of the conditions.
"MedianSize"  Mean of median cell size for each of the conditions.
"MedianSize_err"  Std of median cell size for each of the conditions.
"NucArea"  Mean of median nuclear size for each of the conditions.
"NucArea_err"  Std of median nuclear size for each of the conditions.
"XXPop"       Mean of proportion of cells in XX cell cycle stage for each of the conditions.
"XXPop_err"   Std of proportion of cells in XX cell cycle stage for each of the conditions.
"sizeVar"     Mean of cell size MAD for each of the conditions.
"sizeVar_err" Std of cell size MAD for each of the conditions.

Following fields contain the statistics of calculated proliferation rate and protein accumulation rate.
"rate"        The first column contain the proliferation rate; The second column contain the protein accumulation rate.
"rate_err"    The first column contain the  proliferation rate; The second column contain the protein accumulation rate.
