# Supplementary material for: Size uniformity of animal cells is actively maintained by a p38 MAPK-dependent regulation of G1-length
Source: eLife. 2018 Mar 29;7:e26947. doi: 10.7554/eLife.26947 (PMC5876018; doi:10.7554/eLife.26947)
Supplement: Figure 3—source data 2. [file elife-26947-fig3-data2.zip]

Archive with 4 entries (3 files):
- Time-lapse experiment/
- Time-lapse experiment/calcGrowthRate&Plots.m
- Time-lapse experiment/newtrack.mat
- Time-lapse experiment/Note.txt
