# Supplementary material for: Size uniformity of animal cells is actively maintained by a p38 MAPK-dependent regulation of G1-length
Source: eLife. 2018 Mar 29;7:e26947. doi: 10.7554/eLife.26947 (PMC5876018; doi:10.7554/eLife.26947)
Supplement: Figure 3—source data 2. [file elife-26947-fig3-data2.zip › Time-lapse experiment/calcGrowthRate&Plots.m]

% This script calculate proliferation & growth rate  from live-cell imaging data
% 4 wells were imaged: colum 7, row 3-6 (DMSO, DMSO, 5 uM SB203580, 5 nM Rapamycin)

load('newtrack.mat','newtrack') % load data
%% dynamics of cell number over 50 hr imaging
% wells = unique(ResultTable(:,{'Ri','Ci'}));
% maxT = max(ResultTable.Ti);
% Num=zeros(maxT,size(wells,1));
% for tt = 1:maxT
%     for row = 3:6
%         Num(tt,row-2) = sum(ResultTable.Ti==tt&ResultTable.Ri==row);
%     end
% end
% figure; hold on
% plot(0.25:0.25:50,Num(:,1),'b','LineWidth',2);
% plot(0.25:0.25:50,Num(:,3),'Color',[0 .5 0],'LineWidth',2);
% plot(0.25:0.25:50,Num(:,4),'r','LineWidth',2);
% plot(0.25:0.25:50,Num(:,2),'b','LineWidth',2);
% legend({'DMSO','5 \muM SB203580','5 nM Rapamycin'},'FontSize',14)
% xlabel('Time (hour)'); ylabel('Cell Number'); set(gca,'FontSize',14);
% xlim([0 50]); ylim([1000 12000]); grid on; box on
% set(gca,'XMinorTick','on','YMinorTick','on')

%% distributions of cell cycle durations etc.
count = 100;
Color = [0 0 1; 0 0 1; 0 0.5 0; 1 0 0];
for nn = [1 3 4 2]%1:size(newtrack,1)
    figure(count); 
    xlabel('cell cycle length (hour)'); ylabel('Probability')
    [fi,xi] = ksdensity(newtrack.FullTracks{nn}.mTt/4);
    plot(xi,fi, 'Color', Color(nn,:), 'LineWidth', 2); hold on;
    figure(count+1); 
    xlabel('average nuclear size (pix.)'); ylabel('Probability')
    [fi,xi] = ksdensity(newtrack.FullTracks{nn}.mArea);
    plot(xi,fi, 'Color', Color(nn,:), 'LineWidth', 2); hold on;    
    figure(count+2);
    xlabel('nuclear size at birth (pix.)'); ylabel('Probability')
    [fi,xi] = ksdensity(newtrack.FullTracks{nn}.eArea);
    plot(xi,fi, 'Color', Color(nn,:), 'LineWidth', 2); hold on;    
    figure(count+3); 
    xlabel('G1 length (hour)'); ylabel('Probability')
    [fi,xi] = ksdensity(newtrack.FullTracks{nn}.EG1Tt/4);
    plot(xi,fi, 'Color', Color(nn,:), 'LineWidth', 2); hold on;
    figure(count+4);
    xlabel('nuclear size at G1/S transition (pix.)'); ylabel('Probability')
    [fi,xi] = ksdensity(newtrack.FullTracks{nn}.EG1Area);
    plot(xi,fi, 'Color', Color(nn,:), 'LineWidth', 2); hold on;    
    figure(count+5);
    xlabel('nuclear size at mitosis (pix.)'); ylabel('Probability')
    [fi,xi] = ksdensity(newtrack.FullTracks{nn}.dArea);
    plot(xi,fi, 'Color', Color(nn,:), 'LineWidth', 2); hold on;    
    figure(count+6); 
    xlabel('S/G2 length (hour)'); ylabel('Probability')
    [fi,xi] = ksdensity((newtrack.FullTracks{nn}.mTt-newtrack.FullTracks{nn}.EG1Tt)/4);
    plot(xi,fi, 'Color', Color(nn,:), 'LineWidth', 2); hold on;
end
for kk = count:count+6
    figure(kk); grid on;
    legend({'DMSO', '5 \muM SB203580', '5 nM Rapamycin'},'FontSize',14)
    set(gca,'XMinorTick','on','YMinorTick','on','FontSize',14)
end
%% correlation
Color = [.5 .5 1; .5 .5 1; .4 1 .4; 1 .6 .6;];
names = {'DMSO','DMSO','5 \muM SB203580','5 nM Rapamycin'};
for kk = [2 3 4]%1:4 % size vs cell cycle length
    figure;
    x=newtrack.FullTracks{kk}.eArea; y=newtrack.FullTracks{kk}.mTt/4;
    plot(x,y, '.','Color',Color(kk,:),'MarkerSize',10);
    N=9; yy = ones(N,1)*nan; yye = ones(N,1)*nan;
    xxx = linspace(prctile(x,3),prctile(x,97),N+1);
    xx = (xxx(1:end-1)+(xxx(2)-xxx(1))/2)';
    for jj = 1:(length(xxx)-1)
        if sum(x>=xxx(jj)&x<=xxx(jj+1))<=15; continue; end
        yy(jj) = median(y(x>=xxx(jj)&x<=xxx(jj+1)));
        yye(jj) = 1.4826*mad(y(x>=xxx(jj)&x<=xxx(jj+1)),1)/sqrt(sum(x>=xxx(jj)&x<=xxx(jj+1)));
    end
    xx = xx(~isnan(yy)); yy = yy(~isnan(yy)); fitobj = fit(xx,yy,'poly1');
    hold on; errorbar(xx,yy,yye,'ko','MarkerSize',3,'MarkerEdgeColor','k','MarkerFaceColor','k')
    plot([xx(1)*0.95 xx(end)*1.03],[xx(1)*0.95 xx(end)*1.03]*fitobj.p1+fitobj.p2,'k--')
    xlabel('Nuclear Size at Birth (pix.)'); ylabel('Cell Cycle Length (hr.)')
    temp = [corr(x,y, 'type', 'Spearman') corr(xx,yy, 'type', 'Spearman')];
    xlim([400 1400]); ylim([10 40]); title(names{kk});set(gca,'FontSize',14);
    legend({['r=' num2str(temp(1), '%.3f')], ...
        ['slope=' num2str(fitobj.p1,'%.2E')]},'FontSize',14)
end

for kk = [2 3 4] %1:4 % size vs G1
    figure;
    x=newtrack.FullTracks{kk}.eArea; y=newtrack.FullTracks{kk}.EG1Tt/4;
    plot(x,y, '.','Color',Color(kk,:),'MarkerSize',10);
    N=9; yy = ones(N,1)*nan; yye = ones(N,1)*nan;
    xxx = linspace(prctile(x,3),prctile(x,97),N+1);
    xx = (xxx(1:end-1)+(xxx(2)-xxx(1))/2)';
    for jj = 1:(length(xxx)-1)
        if sum(x>=xxx(jj)&x<=xxx(jj+1))<=15; continue; end
        yy(jj) = median(y(x>=xxx(jj)&x<=xxx(jj+1)));
        yye(jj) = 1.4826*mad(y(x>=xxx(jj)&x<=xxx(jj+1)),1)/sqrt(sum(x>=xxx(jj)&x<=xxx(jj+1)));
    end
    xx = xx(~isnan(yy)); yy = yy(~isnan(yy)); fitobj = fit(xx,yy,'poly1');
    hold on; errorbar(xx,yy,yye,'ko','MarkerSize',3,'MarkerEdgeColor','k','MarkerFaceColor','k')
    plot([xx(1)*0.95 xx(end)*1.03],[xx(1)*0.95 xx(end)*1.03]*fitobj.p1+fitobj.p2,'k--')
    xlabel('Nuclear Size at Birth (pix.)'); ylabel('G1 Length (hr.)')
    temp = [corr(x,y, 'type', 'Spearman') corr(xx,yy, 'type', 'Spearman')];
    xlim([400 1400]); ylim([0 30]); title(names{kk});set(gca,'FontSize',14); 
%     legend({['raw data, r=' num2str(temp(1), '%.3f')], ...
%         ['binned data, slope=' num2str(fitobj.p1,'%.2E')]},'FontSize',14)    
    legend({['r=' num2str(temp(1), '%.3f')], ...
        ['slope=' num2str(fitobj.p1,'%.2E')]},'FontSize',14)    
end

%% Compare the slopes of the correlations between nuclear size at birth vs. G1 length (or cell cycle length)
% size vs G1-length
slopes = zeros(4,2);
for kk = 1:4 % size vs G1
    x=newtrack.FullTracks{kk}.eArea; y=newtrack.FullTracks{kk}.EG1Tt/4;
    N=9; yy = ones(N,1)*nan; yye = ones(N,1)*nan;
    xxx = linspace(prctile(x,3),prctile(x,97),N+1);
    xx = (xxx(1:end-1)+(xxx(2)-xxx(1))/2)';
    for jj = 1:(length(xxx)-1)
        if sum(x>=xxx(jj)&x<=xxx(jj+1))<=15; continue; end
        yy(jj) = median(y(x>=xxx(jj)&x<=xxx(jj+1)));
        yye(jj) = 1.4826*mad(y(x>=xxx(jj)&x<=xxx(jj+1)),1)/sqrt(sum(x>=xxx(jj)&x<=xxx(jj+1)));
    end
    xx = xx(~isnan(yy)); yy = yy(~isnan(yy)); fitobj = fit(xx,yy,'poly1');
    slopes(kk,1) = fitobj.p1;
    temp = confint(fitobj,.95);
    slopes(kk,2) = fitobj.p1-temp(1,1);
end
figure; bar(1:3,slopes(2:4,1),0.6,'EdgeColor','k','FaceColor',[.5 .5 .5]); hold on;
errorbar(1:3,slopes(2:4,1),slopes(2:4,2),'k.'); 
ylabel('Slope (cell size vs. G1-length)'); 
xticks(1:3); xticklabels({'DMSO','5 \muM SB203580', '5 nM Rapamycin'})
set(gca, 'FontSize', 14,'XTickLabelRotation',-45)

% size vs cell cycle length
slopes = zeros(4,2);
for kk = 1:4 % size vs G1
    x=newtrack.FullTracks{kk}.eArea; y=newtrack.FullTracks{kk}.mTt/4;
    N=9; yy = ones(N,1)*nan; yye = ones(N,1)*nan;
    xxx = linspace(prctile(x,3),prctile(x,97),N+1);
    xx = (xxx(1:end-1)+(xxx(2)-xxx(1))/2)';
    for jj = 1:(length(xxx)-1)
        if sum(x>=xxx(jj)&x<=xxx(jj+1))<=15; continue; end
        yy(jj) = median(y(x>=xxx(jj)&x<=xxx(jj+1)));
        yye(jj) = 1.4826*mad(y(x>=xxx(jj)&x<=xxx(jj+1)),1)/sqrt(sum(x>=xxx(jj)&x<=xxx(jj+1)));
    end
    xx = xx(~isnan(yy)); yy = yy(~isnan(yy)); fitobj = fit(xx,yy,'poly1');
    slopes(kk,1) = fitobj.p1;
    temp = confint(fitobj,.95);
    slopes(kk,2) = fitobj.p1-temp(1,1);
end
figure; bar(1:3,slopes(2:4,1),.6,'EdgeColor','k','FaceColor',[.5 .5 .5]); hold on;
errorbar(1:3,slopes(2:4,1),slopes(2:4,2),'k.'); 
ylabel('Slope (cell size vs. cell cycle length)'); xticks(1:3); xticklabels({'DMSO','5 \muM SB203580', '5 nM Rapamycin'})
set(gca, 'FontSize',14, 'XTickLabelRotation',-45)

%% Calculate Growth Rate from Dynamics of Nuclear Size
% figure;
% for row = 1:4
%     for kk = 1:size(newtrack.FullTracks{row})
%         x = newtrack.FullTracks{row}.Feat{kk}.Ti-newtrack.FullTracks{row}.Feat{kk}.Ti(1);
%         y = newtrack.FullTracks{row}.Feat{kk}.Area;
%         plot(x,y,'o-'); pause
%     end
% end
% 
% %maxT = 200; % maximum time point
% for kk = 1:size(newtrack)
%     N = size(newtrack.FullTracks{kk},1); %number of full tracks
%     newtrack.FullTracks{kk}.SizeFit = cell(size(newtrack.FullTracks{kk},1),1);
%     newtrack.FullTracks{kk}.GrowthRate = cell(size(newtrack.FullTracks{kk},1),1);
%     for nn = 1:size( newtrack.FullTracks{kk})
%         Y = newtrack.FullTracks{kk}.Feat{nn}.Area;
%         Y = Y(4:end-3);  % remove the first and last few timepoints as cells breakdown the nucleus during mitosis
%         X = newtrack.FullTracks{kk}.Feat{nn}.Ti; X = X-X(1)+1;
%         X = X(~isnan(Y)); Y = Y(~isnan(Y));
%         F = fit(X,Y,'smoothingspline','smoothingparam',0.03);
%         Fx = differentiate(F,X);
%         newtrack.FullTracks{kk}.SizeFit{nn} = F;
%         newtrack.FullTracks{kk}.GrowthRate{nn} = Fx;
%         figure(10); clf
%         subplot(2,1,1)
%         plot(X,Y); hold on; plot(X, F(X)); legend('Size', 'Smoothed')
%         subplot(2,1,2);
%         plot(X,Fx); hold on; plot([X(1) X(end)], [0 0], 'r'); legend('Growth Rate')
%         title(['Well' int2str(kk) ' Track' int2str(nn)]);
%         pause
%     end
% end
% % calculate growth rate statistics
% for kk = 1:size(newtrack)
%     eGR = ones(size(newtrack.FullTracks{kk},1),1);%early growth rate (shortly after birth)
%     EG1GR = ones(size(newtrack.FullTracks{kk},1),1);%growth rate at EG1 transition
%     avgGR = ones(size(newtrack.FullTracks{kk},1),1);%overall average growth rate (full cell cycle)
%     avgEG1GR = ones(size(newtrack.FullTracks{kk},1),1);%average growth during G1
%     avgSG2GR = ones(size(newtrack.FullTracks{kk},1),1);%average growth rate in S/G2
%     for nn = 1:size( newtrack.FullTracks{kk})
%         eGR(nn) = median(newtrack.FullTracks{kk}.GrowthRate{nn}(1:10)); 
%         EG1GR(nn) = median(newtrack.FullTracks{kk}.GrowthRate{nn}((-4:4)+round(newtrack.FullTracks{kk}.EG1Tt(nn))-3)); 
%         avgEG1GR(nn) = median(newtrack.FullTracks{kk}.GrowthRate{nn}(1:(round(newtrack.FullTracks{kk}.EG1Tt(nn))-3))); 
%         avgGR(nn) = median(newtrack.FullTracks{kk}.GrowthRate{nn}); 
%         avgSG2GR(nn) = median(newtrack.FullTracks{kk}.GrowthRate{nn}((round(newtrack.FullTracks{kk}.EG1Tt(nn))-3):end)); 
%     end
%     newtrack.FullTracks{kk} = [newtrack.FullTracks{kk}, table(eGR,EG1GR,avgGR,avgEG1GR,avgSG2GR)];
% end
% save('newtrack.mat')
%% correlations of growth rate & G1-length
names = {'DMSO','5 \muM SB203580','5 nM Rapamycin'};
for kk = 2:4
    figure;
    x=newtrack.FullTracks{kk}.avgEG1GR; y=newtrack.FullTracks{kk}.EG1Tt/4;
    plot(x,y, '.','Color',Color(kk,:),'MarkerSize',10);
    xlabel('Average Growth Rate in G1 (pix./hr)'); ylabel('G1 Length (hr.)')
    temp = corr(x,y, 'type', 'Spearman');
    ylim([0 30]); xlim([-10 40]); set(gca,'FontSize',14); 
     title([names{kk-1} ', r=' num2str(temp, '%.2f')]);
    set(gca,'FontSize',14); 
end
for kk = 2:4
    figure;
    x=newtrack.FullTracks{kk}.avgGR; y=newtrack.FullTracks{kk}.mTt/4;
    plot(x,y, '.','Color',Color(kk,:),'MarkerSize',10);
    xlabel('Average Grwoth Rate (pix./hour)'); ylabel('Cell Cycle Length (hr.)')
    temp = corr(x,y, 'type', 'Spearman');
    ylim([10 40]); xlim([-5 25]);
    title([names{kk-1} ', r=' num2str(temp, '%.2f')]);
    set(gca,'FontSize',14); 
end
        
%% distributions of growth rate
count = 110;
Color = [0 0 1; 0 0 1; 0 0.5 0; 1 0 0];
for nn = [1 3 4 2]%1:size(newtrack,1)
    figure(count); 
    xlabel('average growth rate (pix./hr.)'); ylabel('Probability')
    [fi,xi] = ksdensity(newtrack.FullTracks{nn}.avgGR);
    plot(xi,fi, 'Color', Color(nn,:), 'LineWidth', 2); hold on;
    figure(count+1); 
    xlabel('average grwoth rate in G1 (pix.)'); ylabel('Probability')
    [fi,xi] = ksdensity(newtrack.FullTracks{nn}.avgEG1GR);
    plot(xi,fi, 'Color', Color(nn,:), 'LineWidth', 2); hold on;    
    figure(count+2);
    xlabel('grwoth rate at G1/S (pix./hr.)'); ylabel('Probability')
    [fi,xi] = ksdensity(newtrack.FullTracks{nn}.EG1GR);
    plot(xi,fi, 'Color', Color(nn,:), 'LineWidth', 2); hold on;    
    figure(count+3); 
    xlabel('growth rate at birth (pix./hr.)'); ylabel('Probability')
    [fi,xi] = ksdensity(newtrack.FullTracks{nn}.eGR);
    plot(xi,fi, 'Color', Color(nn,:), 'LineWidth', 2); hold on;
end
for kk = count:count+3
    figure(kk); set(gca,'FontSize',14); grid on;
    legend({'DMSO', '5 \muM SB203580', '5 nM Rapamycin'},'FontSize',14)
end
