# Supplementary material for: Size uniformity of animal cells is actively maintained by a p38 MAPK-dependent regulation of G1-length
Source: eLife. 2018 Mar 29;7:e26947. doi: 10.7554/eLife.26947 (PMC5876018; doi:10.7554/eLife.26947)
Supplement: Figure 3—source data 2. [file elife-26947-fig3-data2.zip › Time-lapse experiment/Note.txt]

newtrack.mat: this variable saves the metadata of cell tracking results (for Figure 3, 3S2, 3S3).
It includes data from 4 wells collected from one experiment using a 96-well plate. Four wells are the maximal conditions we can do for live-cell imaging of 15 min resolution. 
"Ri"         row of the well
"Ci"         column of the well
"FullTracks" table of Cell lineages that tracked for the entire cell cycle (observed birth and division), see Material and Methods for details.

Within the "FullTracks" table:
"Len"        length of full cell cycle (unit is frame)
"Start"      the frame when the cells were born
"Feat"       table of the dynamics of collected feature over the cell cycle
"Fi"         field of images taken (each well has 35 fields)
"mTt"        the cell cycle length
"EG1Tt"      the early G1 length (before rise of Geminin)
"mArea"      the median nuclear area over entire cell cycle (unit is pixel)
"eArea"      the nuclear area at birth
"dArea"      the nuclear area at division
"EG1Area"    the nuclear area at G1/S transition (when Geminin start to rise)
"SizeFit"    the dynamics of nuclear area was fitted with smoothing spline. The field saves the fit result (model & parameter)
"GrowthRate" The first derivative of the "SizeFit"
"eGR"        Early growth rate (shortly after birth), ~ first 3 hours
"EG1GR"      Growth rate at EG1 transition (2 hrs around the EG1 transition point)
"avgGR"      Overall average growth rate (averaged over entire cell cycle)
"avgEG1GR"   Average growth during G1 (before G1S transition)

Within the "Feat" table:
"Ri"         row of the well
"Ci"         column of the well
"Fi"         field of the image
"Ti"         frame number
"Xcoord"     x coordinates of the cell in the image
"ycoord"     y coordinates of the cell in the image
"Area"       nuclear area (pixel)
"Int"        total nuclear intensity (1st column is H2B-mTurquoise, 2nd column is Geminin-mVenus
"Other"      a parameter that esimate whether cell is in mitosis
