# Supplementary material for: Size uniformity of animal cells is actively maintained by a p38 MAPK-dependent regulation of G1-length
Source: eLife. 2018 Mar 29;7:e26947. doi: 10.7554/eLife.26947 (PMC5876018; doi:10.7554/eLife.26947)
Supplement: Figure 4—source data 2. [file elife-26947-fig4-data2.zip]

Archive with 10 entries (7 files):
- Figure 4/
- Figure 4/Figure 4AB/
- Figure 4/Figure 4AB/calcSlope_combined.m
- Figure 4/Figure 4AB/sigstar.m
- Figure 4/Figure 4AB/statTab.mat
- Figure 4/Figure 4CD/
- Figure 4/Figure 4CD/calcSlope.m
- Figure 4/Figure 4CD/sigstar.m
- Figure 4/Figure 4CD/statTab.mat
- Figure 4/Note.txt
