# Supplementary material for: Size uniformity of animal cells is actively maintained by a p38 MAPK-dependent regulation of G1-length
Source: eLife. 2018 Mar 29;7:e26947. doi: 10.7554/eLife.26947 (PMC5876018; doi:10.7554/eLife.26947)
Supplement: Figure 4—source data 2. [file elife-26947-fig4-data2.zip › Figure 4/Figure 4AB/calcSlope_combined.m]

% This script calculate slope for each siRNA condition (p38 isoforms)
load('statTab.mat'); % source data
cols = [4; 2; 3; 5; 6; 8]; 
legends = {'si-Ctrl', 'si-p38a', 'si-p38b', 'si-p38g', 'si-p38d','all 4 isoforms'};
normFac = statTab.MedianSize(statTab.Column==cols(1)&statTab.Row==7,2); % all size divide by average of a control well
slopes = zeros(length(cols),3);
rsqs = zeros(length(cols),1);
for kk =  1:size(cols,1)%'si-Ctrl', 'si-p38a', 'si-p38b', 'si-p38g', 'si-p38d','all 4 isoforms'
    idx = ismember(statTab.Column,cols(kk,:));
    X = statTab.MedianSize(idx,2)/normFac;
    Y = statTab.Props(idx,1);
    idxx = ~(isnan(X)|isnan(Y));
    X = X(idxx); Y = Y(idxx);
    [fitobj, gof] = fit(X,Y,'poly1');
    ci = confint(fitobj,0.9);
    slopes(kk,1) = fitobj.p1;
    slopes(kk,2:3) = ci(:,1)';
    rsqs(kk) = gof.rsquare;
end

% plot EG1 size vs EG1 proportion
normFac = statTab.MedianSize(statTab.Column==cols(1)&statTab.Row==7,2);
slopes = zeros(length(cols),1);
rsqs = zeros(length(cols),1);
for kk =  1:size(cols,1)
    figure(); hold on
    idx = ismember(statTab.Column,cols(kk,:));
    X = statTab.MedianSize(idx,2)/normFac;
    Y = statTab.Props(idx,1);
    idxx = ~(isnan(X)|isnan(Y));
    X = X(idxx); Y = Y(idxx);
    [fitobj, gof] = fit(X,Y,'poly1');
    plot(fitobj,X,Y)
    scatter(X, Y, (10-statTab.Row(idx))*50, ...
        'MarkerFaceColor', [.3 .3 .3], 'MarkerEdgeColor','k', 'LineWidth',2);
    slopes(kk) = fitobj.p1;
    rsqs(kk) = gof.rsquare;
    xlabel('Average Size of Early G1 Cells (a.u.)');
    ylabel('Proportion of Cells in Early G1');
    set(gca,'FontSize', 14)
    xlim([0.75 1.2]); ylim([0.5 0.85])
    title(legends{kk})
    disp([legends{kk} ' ' num2str(sqrt(rsqs(kk)))])
end

%% calculate significance:
% This script perform t-test comparing slope for each siRNA condition to control
normFac = statTab.MedianSize(statTab.Column==9&statTab.Row==7,2);
slopes = zeros(length(cols),3);
rsqs = zeros(length(cols),1);
count = 1;
for kk =  1:size(cols,1)%('si-Ctrl', 'si-p38a', 'si-p38b', 'si-p38g', 'si-p38d', 'all 4 isoforms')
    idx = ismember(statTab.Column,cols(kk,:));
    X = statTab.MedianSize(idx,2)/normFac;
    Y = statTab.Props(idx,1);
    idxx = ~(isnan(X)|isnan(Y));
    X = X(idxx); Y = Y(idxx);
    [fitobj, gof] = fit(X,Y,'poly1');
    ci = confint(fitobj,0.9);
    slopes(count,1) = fitobj.p1;
    slopes(count,2:3) = ci(:,1)';
    rsqs(count) = gof.rsquare;
    count = count+1;
end

% one-tailed t-test
sigma = (slopes(:,2)-slopes(:,1))/tinv(0.95, 4);
for kk = 2:length(sigma)
    T(kk-1) = (slopes(kk,1)-slopes(1,1))/sqrt(sigma(kk)^2+sigma(1)^2);
end
P = tcdf(-abs(T),4*2); % pvalue

figure; bar(slopes(:,1),'FaceColor',[.5 .5 .5]);hold on
errorbar(1:length(cols),slopes(:,1),slopes(:,1)-slopes(:,2),'LineStyle','none','Color','k')
set(gca,'XTick',1:length(cols),'XTickLabel', legends)
set(gca,'XTickLabelRotation',45)
ylabel('Slope'); set(gca,'FontSize',14)
sigstar({[1 2],[1,3],[1,4],[1,5],[1,6]},P)
