# Supplementary material for: Size uniformity of animal cells is actively maintained by a p38 MAPK-dependent regulation of G1-length
Source: eLife. 2018 Mar 29;7:e26947. doi: 10.7554/eLife.26947 (PMC5876018; doi:10.7554/eLife.26947)
Supplement: Figure 4—source data 2. [file elife-26947-fig4-data2.zip › Figure 4/Figure 4CD/calcSlope.m]

% This script calculate slope for each siRNA condition (MKK3/4/6/7)
%load('statTab.mat') % source data
normFac = statTab.MedianSize(statTab.Column==9&statTab.Row==7,2); 
% parameter to normalize cell size to average size of a control
slopes = zeros(5,3);
rsqs = zeros(5,1);
count = 1;
for col = [9 5 6 7 8] %('si-Ctrl', 'si-MKK3', 'si-MKK6', 'si-MKK4', 'si-MKK7')
    idx = statTab.Column==col;
    X = statTab.MedianSize(idx,2)/normFac;
    Y = statTab.Props(idx,1);
    [fitobj, gof] = fit(X,Y,'poly1');
    ci = confint(fitobj,0.9);
    slopes(count,1) = fitobj.p1;
    slopes(count,2:3) = ci(:,1)';
    rsqs(count) = gof.rsquare;
    count = count+1;
end

% plot EG1 size vs EG1 proportion
legends = {'si-Ctrl', 'si-MKK3', 'si-MKK6', 'si-MKK4', 'si-MKK7'};
normFac = statTab.MedianSize(statTab.Column==9&statTab.Row==7,2);
slopes = zeros(5,1);
rsqs = zeros(5,1);
count = 1;
for col = [9 5 6 7 8] %('si-Ctrl', 'si-MKK3', 'si-MKK6', 'si-MKK4', 'si-MKK7')
    figure; hold on
    idx = statTab.Column==col;
    X = statTab.MedianSize(idx,2)/normFac;
    Y = statTab.Props(idx,1);
    [fitobj, gof] = fit(X,Y,'poly1');
    plot(fitobj,X,Y)
    scatter(X, Y, (10-statTab.Row(idx))*50, ...
        'MarkerFaceColor', [.3 .3 .3], 'MarkerEdgeColor','k', 'LineWidth',2);
    slopes(count) = fitobj.p1;
    rsqs(count) = gof.rsquare;
    xlabel('Average Size of Early G1 Cells (a.u.)');
    ylabel('Proportion of Cells in Early G1');
    set(gca,'FontSize', 14)
    xlim([0.8 1.3]); ylim([0.5 0.88])
    title(legends{count})
    disp([legends{count} ' ' num2str(sqrt(rsqs(count)))])
    count = count+1;
end
%legend('si-Ctrl','si-Ctrl','si-Ctrl', 'si-MKK3', 'si-MKK3', 'si-MKK3', 'si-MKK6', 'si-MKK6', 'si-MKK6', 'si-MKK4', 'si-MKK4', 'si-MKK4', 'si-MKK7', 'si-MKK7', 'si-MKK7')

%% calculate significance:
% This script calculate slope for each siRNA condition
normFac = statTab.MedianSize(statTab.Column==9&statTab.Row==7,2);
slopes = zeros(5,3);
rsqs = zeros(5,1);
count = 1;
for col = [9 5 6 7 8] %('si-Ctrl', 'si-MKK3', 'si-MKK6', 'si-MKK4', 'si-MKK7')
    idx = statTab.Column==col;
    X = statTab.MedianSize(idx,2)/normFac;
    Y = statTab.Props(idx,1);
    [fitobj, gof] = fit(X,Y,'poly1');
    ci = confint(fitobj,0.9);
    slopes(count,1) = fitobj.p1;
    slopes(count,2:3) = ci(:,1)';
    rsqs(count) = gof.rsquare;
    count = count+1;
end
%legend('si-Ctrl', 'si-MKK3', 'si-MKK6', 'si-MKK4', 'si-MKK7')

% one-tailed t-test
sigma = (slopes(:,2)-slopes(:,1))/tinv(0.95, 4);
for kk = 2:length(sigma)
    T(kk-1) = (slopes(kk,1)-slopes(1,1))/sqrt(sigma(kk)^2+sigma(1)^2);
end
P = tcdf(-abs(T),4*2);

figure; bar(slopes(:,1),'FaceColor',[.5 .5 .5]);hold on
errorbar(1:length(legends),slopes(:,1),slopes(:,1)-slopes(:,2),'LineStyle','none','Color','k')
set(gca,'XTick',1:length(legends),'XTickLabel', legends)
set(gca,'XTickLabelRotation',45)
ylabel('Slope')
sigstar({[1 2],[1,3],[1,4],[1,5]},P)
