# Supplementary material for: Size uniformity of animal cells is actively maintained by a p38 MAPK-dependent regulation of G1-length
Source: eLife. 2018 Mar 29;7:e26947. doi: 10.7554/eLife.26947 (PMC5876018; doi:10.7554/eLife.26947)
Supplement: Figure 5—source data 1. [file elife-26947-fig5-data1.zip]

Archive with 6 entries (5 files):
- Figure 5C/
- Figure 5C/cellCycleDivide_fixReporterLine.m
- Figure 5C/Note.txt
- Figure 5C/Plot_SizevsKTR.m
- Figure 5C/Plot_SizevsKTR_cellcycle.m
- Figure 5C/statTab.mat
