# Supplementary material for: Size uniformity of animal cells is actively maintained by a p38 MAPK-dependent regulation of G1-length
Source: eLife. 2018 Mar 29;7:e26947. doi: 10.7554/eLife.26947 (PMC5876018; doi:10.7554/eLife.26947)
Supplement: Figure 5—source data 1. [file elife-26947-fig5-data1.zip › Figure 5C/cellCycleDivide_fixReporterLine.m]

%% This script uses DAPI to divide cells into G1 S G2 (for p38KTR and JNK KTR cell line)
% it also calculate statistics for each stage, including p38 signal & JNK signal
Wells = unique(ResultTable(:,1:2));
CellNum = ones(size(Wells,1), 2)*nan; % 1st col raw number, 2nd col corrected number
Props = ones(size(Wells,1), 3)*nan; % G1, S, G2
MedianSize = ones(size(Wells,1), 4)*nan; % average, G1, S, G2
DNA2N = ones(size(Wells,1),1)*nan; % DAPI level for 2N
NucArea = ones(size(Wells,1), 4)*nan; % average, G1, S, G2
% ratio of integrated intensity for p38 KTR
p38CNRat = ones(size(Wells,1), 4)*nan; % average, G1, S, G2
% ratio of integrated intensity for JNK KTR
JNKCNRat = ones(size(Wells,1), 4)*nan; % average, G1, S, G2

for kk = 1:size(Wells,1)
    row = Wells.Row(kk);
    col = Wells.Column(kk);
    Cells = ResultTable(ResultTable.Row==row&ResultTable.Column==col,:);
    Cells = Cells(Cells.NInt(:,2)>0,:); %get rid of cells with negative geminin level
    if size(Cells, 1)<200; continue; end % no cell data
    DNA = Cells.NInt(:,1); Size = Cells.CInt(:,2);
    s_p38CNRat = Cells.CInt(:,3)./Cells.NInt(:,3); 
    s_JNKCNRat = Cells.CInt(:,4)./Cells.NInt(:,4); 
    N_Area = Cells.NArea;
    % Set adaptive thresholds for DNA
    [fi,xi] = ksdensity(DNA,linspace( prctile(DNA,0.5),prctile(DNA, 98), 5e2));
    %figure(1); plot(xi,fi); hold on
    % ---------------identify threshold--------------------
    xi = xi(fi>max(fi)/5); fi = fi(fi>max(fi)/5);
    [~,loc] = findpeaks(fi);
    if length(loc)==1
        pk1DNA = xi(loc);
    elseif length(loc)==2
        pk1DNA = xi(min(loc));
    else
        continue;
    end
    % ---------------------End--------------------
    % Visualization
    %plot([1 1]*pk1DNA, [0 max(fi)], 'k');%2N DNA
    %plot([2 2]*pk1DNA, [0 max(fi)], 'k--'); hold off%4N DNA
    %title(['Well: row ' int2str(row) ', col ' int2str(col)])
    %set(gca, 'FontSize', 14); xlabel('DNA'); ylabel('Probability');
    %xlim([prctile(DNA, 1) prctile(DNA, 99)]);
    %pause();
    DNA_thr1 = 0.8*pk1DNA;
    DNA_thr2 = 1.2*pk1DNA;
    DNA_thr3 = 1.85*pk1DNA;
    DNA_thr4 = 2.3*pk1DNA;
    % Index for different cell cycle groups
    idxG1 = DNA>DNA_thr1 & DNA<DNA_thr2;
    idxS = DNA>DNA_thr2 & DNA<DNA_thr3;
    idxG2 = DNA>DNA_thr3 & DNA<DNA_thr4;
    idxAll = idxG1|idxS|idxG2;
    % Calculate
    CellNum(kk,1) = size(Cells, 1); % raw cell number
    CellNum(kk,2) = sum(idxAll); % corrected cell number (within reasonable DNA level)
    Props(kk,:) = [sum(idxG1) sum(idxS) sum(idxG2)] /sum(idxAll) ; % EG1, LG1, G1S, S, G2
    MedianSize(kk,:) = [median(Size(idxAll)) median(Size(idxG1)) median(Size(idxS)) median(Size(idxG2))]; % average, G1, S, G2
    NucArea(kk,:) = [median(N_Area(idxAll)) median(N_Area(idxG1)) median(N_Area(idxS)) median(N_Area(idxG2))]; % average, G1, S, G2
    NucArea(kk,:) = [median(N_Area(idxAll)) median(N_Area(idxG1)) median(N_Area(idxS)) median(N_Area(idxG2))]; % average, G1, S, G2
    % ratio of integrated intensity
    p38CNRat(kk,:) = [median(s_p38CNRat(idxAll)) median(s_p38CNRat(idxG1)) median(s_p38CNRat(idxS)) median(s_p38CNRat(idxG2))]; % average, G1, S, G2
    JNKCNRat(kk,:) = [median(s_JNKCNRat(idxAll)) median(s_JNKCNRat(idxG1)) median(s_JNKCNRat(idxS)) median(s_JNKCNRat(idxG2))]; % average, G1, S, G2
end

statTab = [Wells, table(CellNum, Props, MedianSize, NucArea, p38CNRat,JNKCNRat)];
