# Supplementary material for: Size uniformity of animal cells is actively maintained by a p38 MAPK-dependent regulation of G1-length
Source: eLife. 2018 Mar 29;7:e26947. doi: 10.7554/eLife.26947 (PMC5876018; doi:10.7554/eLife.26947)
Supplement: Figure 5—source data 1. [file elife-26947-fig5-data1.zip › Figure 5C/Plot_SizevsKTR.m]

% (Figure 5C) This script plot cell size vs p38 or JNK activity for G1 cells
load('statTab.mat'); % source data
faceColor = [0 .4 1; 0 .4 1 ; 1 .5 0; 0 .4 1; 1 .5 0; .0 .4 1];
stage = 2; % G1; 
%% 22 hours after mTOR inhibition
plate = 1; 
% p38 reporter level
subplot(2,2,1); %figure();
x=[]; y = [];
for col = [2 3 5] %mTOR inhbitior (Rapamycin)
    idx = statTab{plate}.Column==col;
    x = cat(1,x,statTab{plate}.MedianSize(idx,stage)); % G1 cell size
    y = cat(1,y,statTab{plate}.p38CNRat(idx,stage)-1); % p38 activity
    scatter(statTab{plate}.MedianSize(idx,stage), statTab{plate}.p38CNRat(idx,stage)-1, (10-statTab{plate}.Row(idx))*30, ...
        'MarkerFaceColor', faceColor(col-1,:),'MarkerEdgeColor',faceColor(col-1,:), 'LineWidth',2, 'MarkerFaceAlpha',.5);
    hold on; %pause
end
[f, gof] = fit(x,y,'poly1'); corr(x,y,'Type','Pearson');
plot([min(x) max(x)],[min(x) max(x)].*f.p1+f.p2,'Color',faceColor(1,:));
disp(['size-p38, 22 hr post mTOR inhbition, \rho=' num2str(corr(x,y,'Type','Pearson'))])

x=[]; y = [];
for col = [4 6] %mTOR+p38 inhbitiors (Rapamycin+SB203580)
    idx = statTab{plate}.Column==col;
    x = cat(1,x,statTab{plate}.MedianSize(idx,stage)); % G1 cell size
    y = cat(1,y,statTab{plate}.p38CNRat(idx,stage)-1); % p38 activity
    scatter(statTab{plate}.MedianSize(idx,stage), statTab{plate}.p38CNRat(idx,stage)-1, (10-statTab{plate}.Row(idx))*30, ...
        'MarkerFaceColor', faceColor(col-1,:),'MarkerEdgeColor',faceColor(col-1,:), 'LineWidth',2, 'MarkerFaceAlpha',.5);
    hold on; %pause
end
[f, gof] = fit(x,y,'poly1'); corr(x,y,'Type','Pearson');
plot([min(x) max(x)],[min(x) max(x)].*f.p1+f.p2,'Color',faceColor(3,:));
disp(['size-p38, 22 hr post mTOR/p38 inhbition, \rho=' num2str(corr(x,y,'Type','Pearson'))])
xlabel('G1 Cell Size (a.u.)'); ylabel('p38 Activity (C/N ratio)'); set(gca, 'FontSize', 14);
xlim([1 1.5]*1e7); ylim([1.55 2.1])

% JNK reporter level
subplot(2,2,3);%figure();
x=[]; y = [];
for col = [2 3 5]  %mTOR inhbitior (Rapamycin)
    idx = statTab{plate}.Column==col;
    x = cat(1,x,statTab{plate}.MedianSize(idx,stage)); % G1 cell size
    y = cat(1,y,statTab{plate}.JNKCNRat(idx,stage)-1); % JNK activity
    scatter(statTab{plate}.MedianSize(idx,stage), statTab{plate}.JNKCNRat(idx,stage)-1, (10-statTab{plate}.Row(idx))*30, ...
        'MarkerFaceColor', faceColor(col-1,:),'MarkerEdgeColor',faceColor(col-1,:), 'LineWidth',2, 'MarkerFaceAlpha',.5);
    hold on; %pause
end
[f, gof] = fit(x,y,'poly1'); corr(x,y,'Type','Pearson');
plot([min(x) max(x)],[min(x) max(x)].*f.p1+f.p2,'Color',faceColor(1,:));
disp(['size-JNK, 22 hr post mTOR inhbition, \rho=' num2str(corr(x,y,'Type','Pearson'))])

x=[]; y = [];
for col = [4 6] % mTOR/p38 inhibitors (Rapamycin+SB203580)
    idx = statTab{plate}.Column==col;
    x = cat(1,x,statTab{plate}.MedianSize(idx,stage)); % G1 cell size
    y = cat(1,y,statTab{plate}.JNKCNRat(idx,stage)-1); % JNK activity
    scatter(statTab{plate}.MedianSize(idx,stage), statTab{plate}.JNKCNRat(idx,stage)-1, (10-statTab{plate}.Row(idx))*30, ...
        'MarkerFaceColor', faceColor(col-1,:),'MarkerEdgeColor',faceColor(col-1,:), 'LineWidth',2, 'MarkerFaceAlpha',.5);
    hold on; %pause
end
[f, gof] = fit(x,y,'poly1'); corr(x,y,'Type','Pearson');
plot([min(x) max(x)],[min(x) max(x)].*f.p1+f.p2,'Color',faceColor(3,:));
disp(['size-JNK, 22 hr post mTOR/p38 inhbition, \rho=' num2str(corr(x,y,'Type','Pearson'))])
xlabel('G1 Cell Size (a.u.)'); ylabel('JNK Activity (C/N ratio)'); set(gca, 'FontSize', 14);
xlim([1 1.5]*1e7); ylim([1.25 2.2])

%% 6 hours after released from mTOR inhibition
plate = 2; 
% p38 reporter level
subplot(2,2,2)%figure();
x=[]; y = [];
for col = [3 5] % washed from mTOR inhibition
    idx = statTab{plate}.Column==col;
    x = cat(1,x,statTab{plate}.MedianSize(idx,stage)); % G1 cell size
    y = cat(1,y,statTab{plate}.p38CNRat(idx,stage)-1); % p38 activity
    scatter(statTab{plate}.MedianSize(idx,stage), statTab{plate}.p38CNRat(idx,stage)-1, (10-statTab{plate}.Row(idx))*30, ...
        'MarkerFaceColor', faceColor(col-1,:),'MarkerEdgeColor',faceColor(col-1,:), 'LineWidth',2, 'MarkerFaceAlpha',.5);
    hold on; %pause
end
[f, gof] = fit(x,y,'poly1');
plot([min(x) max(x)],[min(x) max(x)].*f.p1+f.p2,'Color',faceColor(1,:));
disp(['size-p38, 6 hr post wash from mTOR inhbition, \rho=' num2str(corr(x,y,'Type','Pearson'))])


x=[]; y = [];
for col = [6] % washed from mTOR/p38 inhibition
    idx = statTab{plate}.Column==col;
    x = cat(1,x,statTab{plate}.MedianSize(idx,stage)); % G1 cell size
    y = cat(1,y,statTab{plate}.p38CNRat(idx,stage)-1); % p38 activity
    scatter(statTab{plate}.MedianSize(idx,stage), statTab{plate}.p38CNRat(idx,stage)-1, (10-statTab{plate}.Row(idx))*30, ...
        'MarkerFaceColor', faceColor(col-1,:),'MarkerEdgeColor',faceColor(col-1,:), 'LineWidth',2, 'MarkerFaceAlpha',.5);
    hold on; %pause
end
[f, gof] = fit(x,y,'poly1'); 
plot([min(x) max(x)],[min(x) max(x)].*f.p1+f.p2,'Color',faceColor(3,:));
disp(['size-p38, 6 hr post wash from mTOR/p38 inhbition, \rho=' num2str(corr(x,y,'Type','Pearson'))])
xlabel('G1 Cell Size (a.u.)'); ylabel('p38 Activity (C/N ratio)'); set(gca, 'FontSize', 14);
xlim([1 1.4]*1e7); ylim([1.55 2.1])

% JNK reporter level
subplot(2,2,4)%figure();
x=[]; y = [];
for col = [3 5] % washed from mTOR inhibition
    idx = statTab{plate}.Column==col;
    x = cat(1,x,statTab{plate}.MedianSize(idx,stage)); % G1 cell size
    y = cat(1,y,statTab{plate}.JNKCNRat(idx,stage)-1); % JNK activity
    scatter(statTab{plate}.MedianSize(idx,stage), statTab{plate}.JNKCNRat(idx,stage)-1, (10-statTab{plate}.Row(idx))*30, ...
        'MarkerFaceColor', faceColor(col-1,:),'MarkerEdgeColor',faceColor(col-1,:), 'LineWidth',2, 'MarkerFaceAlpha',.5);
    hold on; %pause
end
[f, gof] = fit(x,y,'poly1'); 
plot([min(x) max(x)],[min(x) max(x)].*f.p1+f.p2,'Color',faceColor(1,:));
disp(['size-JNK, 6 hr post washe from mTOR inhbition, \rho=' num2str(corr(x,y,'Type','Pearson'))])

x=[]; y = [];
for col = [6] % washed from mTOR/p38 inhibition
    idx = statTab{plate}.Column==col;
    x = cat(1,x,statTab{plate}.MedianSize(idx,stage)); % G1 cell size
    y = cat(1,y,statTab{plate}.JNKCNRat(idx,stage)-1); % JNK activity
    scatter(statTab{plate}.MedianSize(idx,stage), statTab{plate}.JNKCNRat(idx,stage)-1, (10-statTab{plate}.Row(idx))*30, ...
        'MarkerFaceColor', faceColor(col-1,:),'MarkerEdgeColor',faceColor(col-1,:), 'LineWidth',2, 'MarkerFaceAlpha',.5);
    hold on; %pause
end
[f, gof] = fit(x,y,'poly1'); 
plot([min(x) max(x)],[min(x) max(x)].*f.p1+f.p2,'Color',faceColor(3,:));
disp(['size-JNK, 6 hr post wash from mTOR/p38 inhbition, \rho=' num2str(corr(x,y,'Type','Pearson'))])
xlabel('G1 Cell Size (a.u.)'); ylabel('JNK Activity (C/N ratio)'); set(gca, 'FontSize', 14);
xlim([1 1.4]*1e7); ylim([1.25 2.2])
