# Supplementary material for: Size uniformity of animal cells is actively maintained by a p38 MAPK-dependent regulation of G1-length
Source: eLife. 2018 Mar 29;7:e26947. doi: 10.7554/eLife.26947 (PMC5876018; doi:10.7554/eLife.26947)
Supplement: Figure 5—source data 1. [file elife-26947-fig5-data1.zip › Figure 5C/Plot_SizevsKTR_cellcycle.m]

% (Figure 5S2) This script plot cell size vs p38 or JNK activity across G1, S or G2 cells
load('statTab.mat'); % source data
faceColor = [0 0 1; 1 0 0; 0 .5 0];
cellcycles = {'G1','S','G2'};
legends = cell(3,1);
%% 22 hours after mTOR inhibition
plate = 1; 
% p38 reporter level
figure; idx = ismember(statTab{plate}.Column,[2 3 5]);
for stage = 2:4 % G1,S,G2
    x = statTab{plate}.MedianSize(idx,stage); % cell size at the cell cycle stage
    y = statTab{plate}.p38CNRat(idx,stage)-1; % p38 activity at the cell cycle stage
    scatter(x, y, (10-statTab{plate}.Row(idx))*30,'MarkerFaceColor', faceColor(stage-1,:),...
        'MarkerEdgeColor',faceColor(stage-1,:), 'LineWidth',2, 'MarkerFaceAlpha',.5);
    hold on; %pause
end
for stage = 2:4 % G1,S,G2
    x = statTab{plate}.MedianSize(idx,stage); % cell size at the cell cycle stage
    y = statTab{plate}.p38CNRat(idx,stage)-1; % p38 activity at the cell cycle stage
    [f, gof] = fit(x,y,'poly1'); corr(x,y,'Type','Pearson');
    plot([min(x) max(x)],[min(x) max(x)].*f.p1+f.p2, '--', 'Color',faceColor(stage-1,:), 'LineWidth',2);
    legends{stage-1} = [cellcycles{stage-1} ' \rho=' num2str(corr(x,y,'Type','Pearson'), '%.2f')];
end
legend(legends); set(gca,'FontSize',14)
 %xlabel('Median Cell Size'); ylabel('p38 activity (C/N ratio)');

% JNK reporter level
figure; idx = ismember(statTab{plate}.Column,[2 3 5]);
for stage = 2:4 % G1,S,G2
    x = statTab{plate}.MedianSize(idx,stage); % cell size at the cell cycle stage
    y = statTab{plate}.JNKCNRat(idx,stage)-1; % p38 activity at the cell cycle stage
    scatter(x, y, (10-statTab{plate}.Row(idx))*30,'MarkerFaceColor', faceColor(stage-1,:),...
        'MarkerEdgeColor',faceColor(stage-1,:), 'LineWidth',2, 'MarkerFaceAlpha',.5);
    hold on; %pause
end
for stage = 2:4 % G1,S,G2
    x = statTab{plate}.MedianSize(idx,stage); % cell size at the cell cycle stage
    y = statTab{plate}.JNKCNRat(idx,stage)-1; % p38 activity at the cell cycle stage
    [f, gof] = fit(x,y,'poly1'); corr(x,y,'Type','Pearson');
    plot([min(x) max(x)],[min(x) max(x)].*f.p1+f.p2, '--', 'Color',faceColor(stage-1,:), 'LineWidth',2);
    legends{stage-1} = [cellcycles{stage-1} ' \rho=' num2str(corr(x,y,'Type','Pearson'), '%.2f')];
end
legend(legends);set(gca,'FontSize',14)
%  xlabel('Median Cell Size'); ylabel('JNK activity (C/N ratio)'); 

%% 6 hours post wash
plate =2;
% p38 reporter level
figure; idx = ismember(statTab{plate}.Column,[3 5]);
for stage = 2:4 % G1,S,G2
    x = statTab{plate}.MedianSize(idx,stage); % cell size at the cell cycle stage
    y = statTab{plate}.p38CNRat(idx,stage)-1; % p38 activity at the cell cycle stage
    scatter(x, y, (10-statTab{plate}.Row(idx))*30,'MarkerFaceColor', faceColor(stage-1,:),...
        'MarkerEdgeColor',faceColor(stage-1,:), 'LineWidth',2, 'MarkerFaceAlpha',.5);
    hold on; %pause
end
for stage = 2:4 % G1,S,G2
    x = statTab{plate}.MedianSize(idx,stage); % cell size at the cell cycle stage
    y = statTab{plate}.p38CNRat(idx,stage)-1; % p38 activity at the cell cycle stage
    [f, gof] = fit(x,y,'poly1'); corr(x,y,'Type','Pearson');
    plot([min(x) max(x)],[min(x) max(x)].*f.p1+f.p2, '--', 'Color',faceColor(stage-1,:), 'LineWidth',2);
    legends{stage-1} = [cellcycles{stage-1} ' \rho=' num2str(corr(x,y,'Type','Pearson'), '%.2f')];
end
legend(legends); set(gca,'FontSize',14)
 %xlabel('Median Cell Size'); ylabel('p38 activity (C/N ratio)');

% JNK reporter level
figure; idx = ismember(statTab{plate}.Column,[3 5]);
for stage = 2:4 % G1,S,G2
    x = statTab{plate}.MedianSize(idx,stage); % cell size at the cell cycle stage
    y = statTab{plate}.JNKCNRat(idx,stage)-1; % p38 activity at the cell cycle stage
    scatter(x, y, (10-statTab{plate}.Row(idx))*30,'MarkerFaceColor', faceColor(stage-1,:),...
        'MarkerEdgeColor',faceColor(stage-1,:), 'LineWidth',2, 'MarkerFaceAlpha',.5);
    hold on; %pause
end
for stage = 2:4 % G1,S,G2
    x = statTab{plate}.MedianSize(idx,stage); % cell size at the cell cycle stage
    y = statTab{plate}.JNKCNRat(idx,stage)-1; % p38 activity at the cell cycle stage
    [f, gof] = fit(x,y,'poly1'); corr(x,y,'Type','Pearson');
    plot([min(x) max(x)],[min(x) max(x)].*f.p1+f.p2, '--', 'Color',faceColor(stage-1,:), 'LineWidth',2);
    legends{stage-1} = [cellcycles{stage-1} ' \rho=' num2str(corr(x,y,'Type','Pearson'), '%.2f')];
end
legend(legends);set(gca,'FontSize',14)
%  xlabel('Median Cell Size'); ylabel('JNK activity (C/N ratio)'); 

%% with p38 inhibitor, 22 hours after mTOR inhibition
plate = 1; 
% p38 reporter level
figure; idx = ismember(statTab{plate}.Column,[4 6]);
for stage = 2:4 % G1,S,G2
    x = statTab{plate}.MedianSize(idx,stage); % cell size at the cell cycle stage
    y = statTab{plate}.p38CNRat(idx,stage)-1; % p38 activity at the cell cycle stage
    scatter(x, y, (10-statTab{plate}.Row(idx))*30,'MarkerFaceColor', faceColor(stage-1,:),...
        'MarkerEdgeColor',faceColor(stage-1,:), 'LineWidth',2, 'MarkerFaceAlpha',.5);
    hold on; %pause
end
for stage = 2:4 % G1,S,G2
    x = statTab{plate}.MedianSize(idx,stage); % cell size at the cell cycle stage
    y = statTab{plate}.p38CNRat(idx,stage)-1; % p38 activity at the cell cycle stage
    [f, gof] = fit(x,y,'poly1'); corr(x,y,'Type','Pearson');
    plot([min(x) max(x)],[min(x) max(x)].*f.p1+f.p2, '--', 'Color',faceColor(stage-1,:), 'LineWidth',2);
    legends{stage-1} = [cellcycles{stage-1} ' \rho=' num2str(corr(x,y,'Type','Pearson'), '%.2f')];
end
legend(legends); set(gca,'FontSize',14)
 %xlabel('Median Cell Size'); ylabel('p38 activity (C/N ratio)');

% JNK reporter level
figure; idx = ismember(statTab{plate}.Column,[4 6]);
for stage = 2:4 % G1,S,G2
    x = statTab{plate}.MedianSize(idx,stage); % cell size at the cell cycle stage
    y = statTab{plate}.JNKCNRat(idx,stage)-1; % p38 activity at the cell cycle stage
    scatter(x, y, (10-statTab{plate}.Row(idx))*30,'MarkerFaceColor', faceColor(stage-1,:),...
        'MarkerEdgeColor',faceColor(stage-1,:), 'LineWidth',2, 'MarkerFaceAlpha',.5);
    hold on; %pause
end
for stage = 2:4 % G1,S,G2
    x = statTab{plate}.MedianSize(idx,stage); % cell size at the cell cycle stage
    y = statTab{plate}.JNKCNRat(idx,stage)-1; % p38 activity at the cell cycle stage
    [f, gof] = fit(x,y,'poly1'); corr(x,y,'Type','Pearson');
    plot([min(x) max(x)],[min(x) max(x)].*f.p1+f.p2, '--', 'Color',faceColor(stage-1,:), 'LineWidth',2);
    legends{stage-1} = [cellcycles{stage-1} ' \rho=' num2str(corr(x,y,'Type','Pearson'), '%.2f')];
end
legend(legends);set(gca,'FontSize',14)
%  xlabel('Median Cell Size'); ylabel('JNK activity (C/N ratio)'); 

%% with p38 inhibitor, 6 hours post wash
plate =2;
% p38 reporter level
figure; idx = ismember(statTab{plate}.Column,[6]);
for stage = 2:4 % G1,S,G2
    x = statTab{plate}.MedianSize(idx,stage); % cell size at the cell cycle stage
    y = statTab{plate}.p38CNRat(idx,stage)-1; % p38 activity at the cell cycle stage
    scatter(x, y, (10-statTab{plate}.Row(idx))*30,'MarkerFaceColor', faceColor(stage-1,:),...
        'MarkerEdgeColor',faceColor(stage-1,:), 'LineWidth',2, 'MarkerFaceAlpha',.5);
    hold on; %pause
end
for stage = 2:4 % G1,S,G2
    x = statTab{plate}.MedianSize(idx,stage); % cell size at the cell cycle stage
    y = statTab{plate}.p38CNRat(idx,stage)-1; % p38 activity at the cell cycle stage
    [f, gof] = fit(x,y,'poly1'); corr(x,y,'Type','Pearson');
    plot([min(x) max(x)],[min(x) max(x)].*f.p1+f.p2, '--', 'Color',faceColor(stage-1,:), 'LineWidth',2);
    legends{stage-1} = [cellcycles{stage-1} ' \rho=' num2str(corr(x,y,'Type','Pearson'), '%.2f')];
end
legend(legends); set(gca,'FontSize',14)
 %xlabel('Median Cell Size'); ylabel('p38 activity (C/N ratio)');

% JNK reporter level
figure; idx = ismember(statTab{plate}.Column,[6]);
for stage = 2:4 % G1,S,G2
    x = statTab{plate}.MedianSize(idx,stage); % cell size at the cell cycle stage
    y = statTab{plate}.JNKCNRat(idx,stage)-1; % p38 activity at the cell cycle stage
    scatter(x, y, (10-statTab{plate}.Row(idx))*30,'MarkerFaceColor', faceColor(stage-1,:),...
        'MarkerEdgeColor',faceColor(stage-1,:), 'LineWidth',2, 'MarkerFaceAlpha',.5);
    hold on; %pause
end
for stage = 2:4 % G1,S,G2
    x = statTab{plate}.MedianSize(idx,stage); % cell size at the cell cycle stage
    y = statTab{plate}.JNKCNRat(idx,stage)-1; % p38 activity at the cell cycle stage
    [f, gof] = fit(x,y,'poly1'); corr(x,y,'Type','Pearson');
    plot([min(x) max(x)],[min(x) max(x)].*f.p1+f.p2, '--', 'Color',faceColor(stage-1,:), 'LineWidth',2);
    legends{stage-1} = [cellcycles{stage-1} ' \rho=' num2str(corr(x,y,'Type','Pearson'), '%.2f')];
end
legend(legends);set(gca,'FontSize',14)
%  xlabel('Median Cell Size'); ylabel('JNK activity (C/N ratio)'); 

%% CInt, NInt, etc.
% 22 hours after mTOR inhibition
plate = 1; 
% p38 reporter level
figure; idx = ismember(statTab{plate}.Column,[2 3 5]);
stage = 2; % G1
x = statTab{plate}.MedianSize(idx,stage); % cell size at the cell cycle stage
y = statTab{plate}.p38CInt(idx,stage); % p38 activity at the cell cycle stage
scatter(x, y, (10-statTab{plate}.Row(idx))*30,'MarkerFaceColor', 'r',...
    'MarkerEdgeColor','r', 'LineWidth',2, 'MarkerFaceAlpha',.5);
hold on; %pause
x = statTab{plate}.MedianSize(idx,stage); % cell size at the cell cycle stage
y = statTab{plate}.p38NInt(idx,stage); % p38 activity at the cell cycle stage
scatter(x, y, (10-statTab{plate}.Row(idx))*30,'MarkerFaceColor', 'b',...
    'MarkerEdgeColor','b', 'LineWidth',2, 'MarkerFaceAlpha',.5);
legend({'Cytoplasmic','Nuclear'},'FontSize',14)
set(gca,'FontSize',14); title('median intensity of p38-KTR')
% JNK Reporter
figure; idx = ismember(statTab{plate}.Column,[2 3 5]);
stage = 2; % G1
x = statTab{plate}.MedianSize(idx,stage); % cell size at the cell cycle stage
y = statTab{plate}.JNKCInt(idx,stage); % p38 activity at the cell cycle stage
scatter(x, y, (10-statTab{plate}.Row(idx))*30,'MarkerFaceColor', 'r',...
    'MarkerEdgeColor','r', 'LineWidth',2, 'MarkerFaceAlpha',.5);
hold on; %pause
x = statTab{plate}.MedianSize(idx,stage); % cell size at the cell cycle stage
y = statTab{plate}.JNKNInt(idx,stage); % p38 activity at the cell cycle stage
scatter(x, y, (10-statTab{plate}.Row(idx))*30,'MarkerFaceColor', 'b',...
    'MarkerEdgeColor','b', 'LineWidth',2, 'MarkerFaceAlpha',.5);
legend({'Cytoplasmic','Nuclear'},'FontSize',14)
set(gca,'FontSize',14); title('median intensity of JNK-KTR')

% 6h released from mTOR inhibition
plate = 2; 
% p38 reporter level
figure; idx = ismember(statTab{plate}.Column,[3 5]);
stage = 2; % G1
x = statTab{plate}.MedianSize(idx,stage); % cell size at the cell cycle stage
y = statTab{plate}.p38CInt(idx,stage); % p38 activity at the cell cycle stage
scatter(x, y, (10-statTab{plate}.Row(idx))*30,'MarkerFaceColor', 'r',...
    'MarkerEdgeColor','r', 'LineWidth',2, 'MarkerFaceAlpha',.5);
hold on; %pause
x = statTab{plate}.MedianSize(idx,stage); % cell size at the cell cycle stage
y = statTab{plate}.p38NInt(idx,stage); % p38 activity at the cell cycle stage
scatter(x, y, (10-statTab{plate}.Row(idx))*30,'MarkerFaceColor', 'b',...
    'MarkerEdgeColor','b', 'LineWidth',2, 'MarkerFaceAlpha',.5);
legend({'Cytoplasmic','Nuclear'},'FontSize',14)
set(gca,'FontSize',14); title('median intensity of p38-KTR')
% JNK Reporter
figure; idx = ismember(statTab{plate}.Column,[3 5]);
stage = 2; % G1
x = statTab{plate}.MedianSize(idx,stage); % cell size at the cell cycle stage
y = statTab{plate}.JNKCInt(idx,stage); % p38 activity at the cell cycle stage
scatter(x, y, (10-statTab{plate}.Row(idx))*30,'MarkerFaceColor', 'r',...
    'MarkerEdgeColor','r', 'LineWidth',2, 'MarkerFaceAlpha',.5);
hold on; %pause
x = statTab{plate}.MedianSize(idx,stage); % cell size at the cell cycle stage
y = statTab{plate}.JNKNInt(idx,stage); % p38 activity at the cell cycle stage
scatter(x, y, (10-statTab{plate}.Row(idx))*30,'MarkerFaceColor', 'b',...
    'MarkerEdgeColor','b', 'LineWidth',2, 'MarkerFaceAlpha',.5);
legend({'Cytoplasmic','Nuclear'},'FontSize',14)
set(gca,'FontSize',14); title('median intensity of JNK-KTR')

% 22 hours after mTOR inhibition, with p38 inhibitor
plate = 1; 
% p38 reporter level
figure; idx = ismember(statTab{plate}.Column,[4 6]);
stage = 2; % G1
x = statTab{plate}.MedianSize(idx,stage); % cell size at the cell cycle stage
y = statTab{plate}.p38CInt(idx,stage); % p38 activity at the cell cycle stage
scatter(x, y, (10-statTab{plate}.Row(idx))*30,'MarkerFaceColor', 'r',...
    'MarkerEdgeColor','r', 'LineWidth',2, 'MarkerFaceAlpha',.5);
hold on; %pause
x = statTab{plate}.MedianSize(idx,stage); % cell size at the cell cycle stage
y = statTab{plate}.p38NInt(idx,stage); % p38 activity at the cell cycle stage
scatter(x, y, (10-statTab{plate}.Row(idx))*30,'MarkerFaceColor', 'b',...
    'MarkerEdgeColor','b', 'LineWidth',2, 'MarkerFaceAlpha',.5);
legend({'Cytoplasmic','Nuclear'},'FontSize',14)
set(gca,'FontSize',14); title('median intensity of p38-KTR')
% JNK Reporter
figure; idx = ismember(statTab{plate}.Column,[4 6]);
stage = 2; % G1
x = statTab{plate}.MedianSize(idx,stage); % cell size at the cell cycle stage
y = statTab{plate}.JNKCInt(idx,stage); % p38 activity at the cell cycle stage
scatter(x, y, (10-statTab{plate}.Row(idx))*30,'MarkerFaceColor', 'r',...
    'MarkerEdgeColor','r', 'LineWidth',2, 'MarkerFaceAlpha',.5);
hold on; %pause
x = statTab{plate}.MedianSize(idx,stage); % cell size at the cell cycle stage
y = statTab{plate}.JNKNInt(idx,stage); % p38 activity at the cell cycle stage
scatter(x, y, (10-statTab{plate}.Row(idx))*30,'MarkerFaceColor', 'b',...
    'MarkerEdgeColor','b', 'LineWidth',2, 'MarkerFaceAlpha',.5);
legend({'Cytoplasmic','Nuclear'},'FontSize',14)
set(gca,'FontSize',14); title('median intensity of JNK-KTR')

% 6h released from mTOR inhibition, with p38 inhibitor
plate = 2; 
% p38 reporter level
figure; idx = ismember(statTab{plate}.Column,[6]);
stage = 2; % G1
x = statTab{plate}.MedianSize(idx,stage); % cell size at the cell cycle stage
y = statTab{plate}.p38CInt(idx,stage); % p38 activity at the cell cycle stage
scatter(x, y, (10-statTab{plate}.Row(idx))*30,'MarkerFaceColor', 'r',...
    'MarkerEdgeColor','r', 'LineWidth',2, 'MarkerFaceAlpha',.5);
hold on; %pause
x = statTab{plate}.MedianSize(idx,stage); % cell size at the cell cycle stage
y = statTab{plate}.p38NInt(idx,stage); % p38 activity at the cell cycle stage
scatter(x, y, (10-statTab{plate}.Row(idx))*30,'MarkerFaceColor', 'b',...
    'MarkerEdgeColor','b', 'LineWidth',2, 'MarkerFaceAlpha',.5);
legend({'Cytoplasmic','Nuclear'},'FontSize',14)
set(gca,'FontSize',14); title('median intensity of p38-KTR')
% JNK Reporter
figure; idx = ismember(statTab{plate}.Column,[6]);
stage = 2; % G1
x = statTab{plate}.MedianSize(idx,stage); % cell size at the cell cycle stage
y = statTab{plate}.JNKCInt(idx,stage); % p38 activity at the cell cycle stage
scatter(x, y, (10-statTab{plate}.Row(idx))*30,'MarkerFaceColor', 'r',...
    'MarkerEdgeColor','r', 'LineWidth',2, 'MarkerFaceAlpha',.5);
hold on; %pause
x = statTab{plate}.MedianSize(idx,stage); % cell size at the cell cycle stage
y = statTab{plate}.JNKNInt(idx,stage); % p38 activity at the cell cycle stage
scatter(x, y, (10-statTab{plate}.Row(idx))*30,'MarkerFaceColor', 'b',...
    'MarkerEdgeColor','b', 'LineWidth',2, 'MarkerFaceAlpha',.5);
legend({'Cytoplasmic','Nuclear'},'FontSize',14)
set(gca,'FontSize',14); title('median intensity of JNK-KTR')
