# Supplementary material for: Size uniformity of animal cells is actively maintained by a p38 MAPK-dependent regulation of G1-length
Source: eLife. 2018 Mar 29;7:e26947. doi: 10.7554/eLife.26947 (PMC5876018; doi:10.7554/eLife.26947)
Supplement: Figure 6—source data 1. [file elife-26947-fig6-data1.zip]

Archive with 3 entries (2 files):
- Figure 6 & 6S1/
- Figure 6 & 6S1/Data_mTOR_Recovery.xlsx
- Figure 6 & 6S1/plotDynamics.m
