# Supplementary material for: Size uniformity of animal cells is actively maintained by a p38 MAPK-dependent regulation of G1-length
Source: eLife. 2018 Mar 29;7:e26947. doi: 10.7554/eLife.26947 (PMC5876018; doi:10.7554/eLife.26947)
Supplement: Figure 6—source data 1. [file elife-26947-fig6-data1.zip › Figure 6 & 6S1/Data_mTOR_Recovery.xlsx]

## Sheet: Data
Recovery w/o inhibitor			cells in DMEM during recovery
Condition before Wash		Condition after wash	0h		6h		24h		32h		48h
			Size	Number	Size	Number	Size	Number	Size	Number	Size	Number
DMSO 0.01%		DMEM	15.4	2274	15.38	3109	14.72	6731	14.81	7057	14.19	11894
50 nM Torin2			14.3	1411	14.61	1390	15.65	2110	15.56	2717	15.27	4875
DMSO 0.1%			15.29	2412	15.26	2538	14.55	6073	14.62	7109	14.18	11270
50nM T2	10 uM SB202190		14.47	1481	14.53	1364	14.39	2398	14.93	2620	14.8	4617
50 nM T2	15uM SB203580		14.1	1512	14.44	1500	14.82	2571	15.17	2551	15.21	4223
50 nM T2	10uM BIRB796		14.4	1396	15.07	1270	14.28	2666	14.4	2569	15.66	3441
50nM T2	18uM VX702		13.95	1318	14.48	1393	14.81	2128	15.1	2504	15.16	4104
50nM T2	10uM TAK715		14.54	1415	14.67	1515	15.11	2214	15.26	2641	15.08	4589
50 nM T2	100nM JNK Inh IX		14.15	1417	14.68	1446	16.17	1876	15.75	2155	15.72	3481
50 nM T2	20uM JNK II		14.26	1166	14.53	1473	15.92	1833	15.86	2330	15.2	4668
50 nM T2	300 nM PD184352 (CI-1040)		14.5	1411	15.2	1341	16.76	1679	15.61	2541	15.54	4869
50 nM T2	10uM PD98059		14.4	1421	15.07	1308	16.44	1923	15.84	2579	15.68	4382
Recovery with inhibitor			cells in either DMSO 0.01% (control) or inhibitor during recovery
Condition		Condition after wash	0h		6h		24h		32h		48h
			Size	Number	Size	Number	Size	Number	Size	Number	Size	Number
DMSO 0.01%		DMSO 0.01%			15.29	2834	14.64	6594	14.77	8110	14.26	11785
50 nM Torin2		DMSO 0.01%			14.7	1427	15.63	2113	15.45	2580	15.31	3608
50 nM Torin2		50 nM Torin2			14.25	1432	14.52	1771	14.51	1721	13.78	2426
50nM T2	10 uM SB202190	15uM SB203580			14.73	1414	13.99	2727	14.32	3271	13.91	5594
50 nM T2	15uM SB203580	10uM BIRB796			14.49	1615	13.99	2970	14.06	3320	13.6	6366
50 nM T2	10uM BIRB796	18uM VX702			15.17	1365	14.58	2971	14.8	3021	14.75	5658
50nM T2	18uM VX702	10uM TAK715			14.46	1314	14.55	2461	14.61	2604	14.61	4323
50nM T2	10uM TAK715	10 uM SB202190			14.8	1580	14.76	2580	14.78	2919	14.75	4849
50 nM T2	100nM JNK Inh IX	100nM JNK Inh IX			14.59	1407	15.98	1987	16.01	2026	15.66	3800
50 nM T2	20uM JNK II	20uM JNK II			14.55	1444	15.45	1925	15.45	1894	15.38	2764
50 nM T2	300 nM PD184352 (CI-1040)	300 nM PD184352 (CI-1040)			15.13	1378	17.73	1944	16.47	2001	16.08	4538
50 nM T2	10uM PD98059	10uM PD98059			15.09	1437	16.86	1837	16.15	2394	16.07	4151
			* data at timepoint 0h is shared (same condition)
