# Supplementary material for: Size uniformity of animal cells is actively maintained by a p38 MAPK-dependent regulation of G1-length
Source: eLife. 2018 Mar 29;7:e26947. doi: 10.7554/eLife.26947 (PMC5876018; doi:10.7554/eLife.26947)
Supplement: Figure 6—source data 1. [file elife-26947-fig6-data1.zip › Figure 6 & 6S1/plotDynamics.m]

% This script plot dynamics of cell size and cell number during the recovery phase
[num1,~,~] = xlsread('Data_mTOR_Recovery.xlsx','D4:M15');
[num2,~,~] = xlsread('Data_mTOR_Recovery.xlsx','F21:M32');
num2 = [num1(:,[1 2]),num2]; % timepoint 0h is shared (same experimental condition)
%% Recovery with MAPK inhibitor (wash mTOR inhibitor), Figure 6
SizeData = num2(:,1:2:end,:);
NumData = num2(:,2:2:end);
Title = 'Recovery with MAPK inhibitor';
T = [0 6 24 30 48];
idxCtrl = 2;
idxp38 = 4:8; idxErk = 11:12; idxJNK = 9:10;
% diameter
sizeLimits = [13.5 18];
figure 
subplot(1,3,1)
plot(T,SizeData(idxCtrl, :), 'bo-', 'LineWidth', 1, 'MarkerSize', 8); hold on;
plot(T,SizeData(idxp38, :)', 'ro-', 'LineWidth', 1, 'MarkerSize', 8)
axis([T(1)-2 T(end)+2 sizeLimits]); set(gca,'xtick', T); grid on
legend('DMSO', 'SB202190','SB203580','BIRB 796','VX-702','TAK-715')
 
subplot(1,3,3)
plot(T,SizeData(idxCtrl, :), 'bo-', 'LineWidth', 1, 'MarkerSize', 8); hold on;
plot(T,SizeData(idxJNK, :)', 'ro-', 'LineWidth', 1, 'MarkerSize', 8)
axis([T(1)-2 T(end)+2 sizeLimits]); set(gca,'xtick', T); grid on
legend('DMSO', 'JNK Inhibitor IX', 'JNK Inhibitor II')

subplot(1,3,2)
plot(T,SizeData(idxCtrl, :), 'bo-', 'LineWidth', 1, 'MarkerSize', 8); hold on;
plot(T,SizeData(idxErk, :)', 'ro-', 'LineWidth', 1, 'MarkerSize', 8)
axis([T(1)-2 T(end)+2 sizeLimits]); set(gca,'xtick', T); grid on
legend('DMSO','PD184352', 'PD98059')
title(Title)
% cell number
numLimits = [1e3 7e3];
figure 
subplot(1,3,1)
plot(T,NumData(idxCtrl, :), 'bo-', 'LineWidth', 1, 'MarkerSize', 8); hold on;
plot(T,NumData(idxp38, :)', 'ro-', 'LineWidth', 1, 'MarkerSize', 8)
axis([T(1)-2 T(end)+2 numLimits]); set(gca,'xtick', T); grid on
legend('DMSO', 'SB202190','SB203580','BIRB 796','VX-702','TAK-715')
 
subplot(1,3,3)
plot(T,NumData(idxCtrl, :), 'bo-', 'LineWidth', 1, 'MarkerSize', 8); hold on;
plot(T,NumData(idxJNK, :)', 'ro-', 'LineWidth', 1, 'MarkerSize', 8)
axis([T(1)-2 T(end)+2 numLimits]); set(gca,'xtick', T); grid on
legend('DMSO', 'JNK Inhibitor IX', 'JNK Inhibitor II')

subplot(1,3,2)
plot(T,NumData(idxCtrl, :), 'bo-', 'LineWidth', 1, 'MarkerSize', 8); hold on;
plot(T,NumData(idxErk, :)', 'ro-', 'LineWidth', 1, 'MarkerSize', 8)
axis([T(1)-2 T(end)+2 numLimits]); set(gca,'xtick', T); grid on
legend('DMSO','PD184352', 'PD98059')
title(Title);

%% Recovery in DMEM (wash both mTOR inhibitor and MAPK inhibitor), Figure 6S1
SizeData = num1(:,1:2:end,:);
NumData = num1(:,2:2:end);
Title = 'Recovery in DMEM';
T = [0 6 24 30 48];
idxCtrl = 2;
idxp38 = 4:8; idxErk = 11:12; idxJNK = 9:10;
% diameter
sizeLimits = [13.5 18];
figure 
subplot(1,3,1)
plot(T,SizeData(idxCtrl, :), 'bo-', 'LineWidth', 1, 'MarkerSize', 8); hold on;
plot(T,SizeData(idxp38, :)', 'ro-', 'LineWidth', 1, 'MarkerSize', 8)
axis([T(1)-2 T(end)+2 sizeLimits]); set(gca,'xtick', T); grid on
legend('DMSO', 'SB202190','SB203580','BIRB 796','VX-702','TAK-715')
 
subplot(1,3,3)
plot(T,SizeData(idxCtrl, :), 'bo-', 'LineWidth', 1, 'MarkerSize', 8); hold on;
plot(T,SizeData(idxJNK, :)', 'ro-', 'LineWidth', 1, 'MarkerSize', 8)
axis([T(1)-2 T(end)+2 sizeLimits]); set(gca,'xtick', T); grid on
legend('DMSO', 'JNK Inhibitor IX', 'JNK Inhibitor II')

subplot(1,3,2)
plot(T,SizeData(idxCtrl, :), 'bo-', 'LineWidth', 1, 'MarkerSize', 8); hold on;
plot(T,SizeData(idxErk, :)', 'ro-', 'LineWidth', 1, 'MarkerSize', 8)
axis([T(1)-2 T(end)+2 sizeLimits]); set(gca,'xtick', T); grid on
legend('DMSO','PD184352', 'PD98059')
title(Title)
% cell number
numLimits = [1e3 7e3];
figure 
subplot(1,3,1)
plot(T,NumData(idxCtrl, :), 'bo-', 'LineWidth', 1, 'MarkerSize', 8); hold on;
plot(T,NumData(idxp38, :)', 'ro-', 'LineWidth', 1, 'MarkerSize', 8)
axis([T(1)-2 T(end)+2 numLimits]); set(gca,'xtick', T); grid on
legend('DMSO', 'SB202190','SB203580','BIRB 796','VX-702','TAK-715')
 
subplot(1,3,3)
plot(T,NumData(idxCtrl, :), 'bo-', 'LineWidth', 1, 'MarkerSize', 8); hold on;
plot(T,NumData(idxJNK, :)', 'ro-', 'LineWidth', 1, 'MarkerSize', 8)
axis([T(1)-2 T(end)+2 numLimits]); set(gca,'xtick', T); grid on
legend('DMSO', 'JNK Inhibitor IX', 'JNK Inhibitor II')

subplot(1,3,2)
plot(T,NumData(idxCtrl, :), 'bo-', 'LineWidth', 1, 'MarkerSize', 8); hold on;
plot(T,NumData(idxErk, :)', 'ro-', 'LineWidth', 1, 'MarkerSize', 8)
axis([T(1)-2 T(end)+2 numLimits]); set(gca,'xtick', T); grid on
legend('DMSO','PD184352', 'PD98059')
title(Title);
